# Supplementary material for: Phase-separated NDF−FACT condensates facilitate transcription elongation on chromatin
Source: Nat Cell Biol. 2025 Sep 30;27(11):1938–51. doi: 10.1038/s41556-025-01778-8 (PMC12611769; doi:10.1038/s41556-025-01778-8)
Supplement: Supplementary file 4 — Light microscopy reporting table. [file 41556_2025_1778_MOESM4_ESM.xlsx]

## Sheet: LSM800
Light microscopy reporting table
Please fill out each cell as directed, instructions in italics can be deleted as you complete each cell.
Hardware
Instrument and Camera	Laser scanning confocal microscopy with Airyscan super-resolution detection (Zeiss LSM 800)
Resolution	Plan-Apochromat 40x/1.4 Oil DIC (UV) VIS-IR M27
Filters and Light Sources	Confocal imaging was performed on a Zeiss LSM 800 equipped with 405, 488, 561, and 640 nm laser lines. Emission was collected using a GaAsP detector configured in spectral mode with detection windows optimized for each fluorophore. Imaging and acquisition parameters were controlled using Zen software
Quality Control
Is this the first report of the instrument? If yes, response to the below points is required and providing validation data is encouraged.
Yes	FALSE
No	TRUE
For all instruments, confirm that the following quality control processes were run:
n/a	Confirmed
FALSE	FALSE	Field homogeneity is assessed.
FALSE	FALSE	Illumination power stability is tested.
FALSE	FALSE	Stage drift is assessed.
FALSE	FALSE	Camera/detector noise is measured.
Methodology
Sample preparation and imaging	Room temperature
Fluorophores	mEGFP and mScarlet were expressed as fusion tags in live cells, sequence from plasmids obtained from Addgene. mEGFP was imaged using 488 nm excitation and 500–550 nm emission; mScarlet was imaged using 561 nm excitation and 570–620 nm emission. Alexa Fluor Plus 555 (A23794, ThermoFisher) was imaged using 561 nm excitation and 570–620 nm emission; Alexa Fluor 647 (Cell signal technology,4414S; abc…
Acquisition
Software	ZEN Blue
Enhancements	Airyscan super-resolution mode was applied to enhance resolution
Imaging parameters	~1.27 µs/pixel
Size	~0.13 µm/pixel
Image Processing
Software	Fiji (Version:2.16.0/1.54p)
Workflow	Brightness and contrast adjustments for visualziation

## Sheet: Zeiss Axio Imager.M2
Light microscopy reporting table
Please fill out each cell as directed, instructions in italics can be deleted as you complete each cell.
Hardware
Instrument and Camera	Carl Zeiss Axio Imager.M2 with widefield fluorescence and DIC, Camera:HamamatsuC11440
Resolution	EC plan-Neofluar 40x/0.75 M27
Filters and Light Sources	Filters:450-490, 500-550,538-562,570-640; light source:X-Cite Xylis Lamp
Quality Control
Is this the first report of the instrument? If yes, response to the below points is required and providing validation data is encouraged.
Yes	FALSE
No	TRUE
For all instruments, confirm that the following quality control processes were run:
n/a	Confirmed
FALSE	FALSE	Field homogeneity is assessed.
FALSE	FALSE	Illumination power stability is tested.
FALSE	FALSE	Stage drift is assessed.
FALSE	FALSE	Camera/detector noise is measured.
Methodology
Sample preparation and imaging	room temperature
Fluorophores	mEGFP and mcherry were expressed as fusion tags in recombinant proteins, sequence from plasmids obtained from Addgene. mEGFP was imaged using 450-490 nm excitation and 500–550 nm nm emission; mCherry was imaged using 538-562 nm excitation and 570–640 nm emission.
Acquisition
Software	ZEN Blue
Enhancements	Brightness and contrast adjustments for visualziation
Imaging parameters	mCherry:100 ms, mEGFP:30 ms
Size	~0.16 µm/pixel
Image Processing
Software	Fiji (Version:2.16.0/1.54p)
Workflow	Brightness and contrast adjustments for visualziation

## Sheet: Leica DMi8 TIRF
Light microscopy reporting table
Please fill out each cell as directed, instructions in italics can be deleted as you complete each cell.
Hardware
Instrument and Camera	Total internal reflection fluorescence (TIRF) microscope (Leica DMi8 TIRF, Leica Microsystems, Germany), Camera:Hamamatsu C13440-20C-CL-300709
Resolution	HC PL FLUOTAR 100x/1.32 OIL
Filters and Light Sources	Filters (unit nm):Ex 455-495, Em 505-555;Ex 542-568,Em590-650; light source:Leica EL6000
Quality Control
Is this the first report of the instrument? If yes, response to the below points is required and providing validation data is encouraged.
Yes	FALSE
No	TRUE
For all instruments, confirm that the following quality control processes were run:
n/a	Confirmed
FALSE	FALSE	Field homogeneity is assessed.
FALSE	FALSE	Illumination power stability is tested.
FALSE	FALSE	Stage drift is assessed.
FALSE	FALSE	Camera/detector noise is measured.
Methodology
Sample preparation and imaging	room temperature and 37 ℃
Fluorophores	mEGFP and mcherry were expressed as fusion tags in recombinant proteins, sequence from plasmids obtained from Addgene. mEGFP was imaged using 455-495 nm excitation and 505–555 nm nm emission; mCherry was imaged using 542-568 nm excitation and 590–650 nm emission.
Acquisition
Software	LAS X
Enhancements	Brightness and contrast adjustments for visualziation
Imaging parameters	200 ms
Size	15.3846 pixels/1 micron
Image Processing
Software	Fiji (Version:2.16.0/1.54p)
Workflow	Brightness and contrast adjustments for visualziation

## Sheet: STORM system 
Light microscopy reporting table
Please fill out each cell as directed, instructions in italics can be deleted as you complete each cell.
Hardware
Instrument and Camera	Confocal imaging modality with the DSU unit. Olympus IX83 microscope. Andor Zyla 4.2 Plus sCMOS (scientific Complementary Metal-Oxide-Semiconductor) camera.
Resolution	Olympus UPlanSApo 40X Infinity Corrected 1.3 NA oil immersion objective
Filters and Light Sources	Chroma ET 594nm for mCherry, mKate2, AlexaFluor594, Texas Red (49911), Chroma ET -Cy5 (49006) and Chroma ET - FITC/Alexa Fluor 488/Fluo3/Oregon Green (49011) filter sets. Lumencor SPECTRA Light Engine.
Quality Control
Is this the first report of the instrument? If yes, response to the below points is required and providing validation data is encouraged.
Yes	FALSE
No	TRUE
For all instruments, confirm that the following quality control processes were run:
n/a	Confirmed
FALSE	TRUE	Field homogeneity is assessed.
FALSE	TRUE	Illumination power stability is tested.
FALSE	TRUE	Stage drift is assessed.
FALSE	TRUE	Camera/detector noise is measured.
Methodology
Sample preparation and imaging	Water based mountant. Imaging at room temperature
Fluorophores	mEGFP and mcherry were expressed as fusion tags in recombinant proteins, sequence from plasmids obtained from Addgene. mCherry excitation 594 +/- 10nm, emission 645 +/- 75nm, mEGFP excitation 480 +/- 10nm, emission 535 +/- 75nm
Acquisition
Software	ImageJ
Enhancements	Brightness and contrast adjustments for visualziation
Imaging parameters	10-20 ms exposure times
Size	Confocal images, 6.45 micron/pixel, STORM reconstruction 0.769 micron/pixel
Image Processing
Software	ThunderSTORM v1.3
Workflow	Default paramaters used. Confocal images were acquired. Raw sequence image files were processed using ThunderSTORM with XY drift correction using cross-correlation analysis. Images
