# Supplementary material for: Phase-separated NDF−FACT condensates facilitate transcription elongation on chromatin
Source: Nat Cell Biol. 2025 Sep 30;27(11):1938–51. doi: 10.1038/s41556-025-01778-8 (PMC12611769; doi:10.1038/s41556-025-01778-8)
Supplement: Supplementary file 5 — Statistical source data (all graphs and quantifications for main and extended data figures). [file 41556_2025_1778_MOESM5_ESM.xlsx]

## Sheet: Fig. 1f
				normalized
	Rep 1	Rep 2	Rep 3	Rep 1	Rep 2	Rep 3
NDF 0.1	1266.4	997.397	1292.98	1	1	1	1185.59
NDF 0.2	1645.4	1019.59	1701.61	1.38783	0.859983	1.43524
NDF 0.4	2041.12	1684.54	1600.91	1.72161	1.42084	1.35031
NDF 0.8	2468.71	1750	2124.05	2.08226	1.47606	1.79156
FACT 0.1	2984.76	3270.25	3066.83	2.51753	2.75832	2.58675
FACT 0.2	3353.81	4405.56	4876.71	2.82881	3.71591	4.11331
FACT 0.4	5567.23	6309.61	7716.78	4.69573	5.32191	6.5088
FACT 0.8	8208.47	9318.49	9483.37	6.92352	7.85978	7.99884
both 0.1	18680.8	19929.2	21120.6	15.7565	16.8095	17.8144
both 0.2	25504.7	27948.9	27858.1	21.5122	23.5738	23.4972
both 0.4	28493.4	29894.8	32159.8	24.0331	25.2151	27.1255
both 0.8	35324.5	35490	36413	29.7948	29.9344	30.7129
normalized to the average value from 0.1 M NDF exeprimetn cross three repeats.

## Sheet: Fig.2d
							Normalized
	Initial	dilute 1/2	dilute 1/2 + NaCl	Buffer				Initial	dilute 1/2	dilute 1/2 + NaCl	Buffer
Rep1	0.625	0.401	0.205	0.107			Rep1	0.986842	0.633158	0.323684	0.168947
Rep2	0.654	0.412	0.229	0.11			Rep2	1.03263	0.650526	0.361579	0.173684
Rep3	0.63	0.343	0.107	0.104			Rep3	0.994737	0.541579	0.168947	0.164211
Rep4	0.627	0.351	0.115	0.106			Rep4	0.99	0.554211	0.181579	0.167368
Rep5	0.634	0.47	0.142	0.1			Rep5	1.00105	0.742105	0.224211	0.157895
Rep6	0.63	0.457	0.146	0.1			Rep6	0.994737	0.721579	0.230526	0.157895
average	0.633333						normalized to the average value from "Initial" cross six repeats.

## Sheet: Fig.2f
	Spt16-mCherry			NDF-GFP
Time after bleach (s)	Mean	Standard deviation (+/-)		Mean	Standard deviation (+/-)
-9	1	0		1	0
-8	0.999204	0.00584946		0.992118	0.00533155
-7	0.990476	0.00813448		0.99159	0.0070105
-6	0.986443	0.0178113		0.986454	0.0159594
-5	0.99396	0.0207644		0.985106	0.0205317
-4	0.981771	0.0261141		0.976686	0.0261673
-3	0.983832	0.0284813		0.976769	0.0278494
-2	0.983949	0.03518		0.974352	0.0297088
-1	0.977277	0.0353708		0.973827	0.0292067
0	0.973154	0.03734		0.97387	0.0310631
2	0	0		0	0
4	0.0123971	0.00750254		0.0240788	0.0126208
6	0.0201412	0.0150338		0.0286555	0.0149734
8	0.0219663	0.00951348		0.0317608	0.0156436
10	0.0306041	0.0156023		0.0373695	0.0188703
12	0.0323181	0.0128476		0.0428628	0.0207941
14	0.0387983	0.0178852		0.0459698	0.0231657
16	0.0402249	0.0171644		0.0480411	0.0221186
18	0.0444391	0.0196382		0.051125	0.0228808
20	0.0502656	0.0245135		0.0534726	0.0244271
22	0.054428	0.0257571		0.0562202	0.0257258
24	0.0545288	0.0232884		0.0575217	0.0240333
26	0.057641	0.0247346		0.0572992	0.0235834
28	0.0582655	0.023752		0.0580712	0.0232133
30	0.0608772	0.0251384		0.061293	0.0242247
32	0.062494	0.0244235		0.06153	0.0237472
34	0.064053	0.0248165		0.0633747	0.0229917
36	0.0657961	0.0259139		0.0643708	0.0232769
38	0.0687895	0.0274622		0.0662385	0.0240791
40	0.070277	0.0262115		0.069942	0.0257241
42	0.0732498	0.0304524		0.0725169	0.0280866
44	0.0777719	0.0325955		0.0735661	0.0291587
46	0.081331	0.0348078		0.0743355	0.0288513
48	0.0828598	0.0335854		0.0753312	0.0291563
50	0.0856455	0.0348108		0.0781569	0.0295344
52	0.0848478	0.0346984		0.0795169	0.0306275
54	0.0845849	0.0351566		0.0813865	0.0297168
56	0.0896831	0.0368132		0.0840403	0.0320764
58	0.0891066	0.0342508		0.0853714	0.031977
60	0.0898502	0.0360963		0.0854191	0.0313303
62	0.0956338	0.0374845		0.0871846	0.0320218
64	0.0951336	0.036007		0.0861176	0.0306713
66	0.0989686	0.0393761		0.08735	0.0325996
68	0.0990181	0.0382548		0.0886593	0.032457
70	0.0997605	0.0391583		0.0918458	0.034921
72	0.100282	0.0399616		0.0926193	0.0346099
74	0.101629	0.0393177		0.0946616	0.0358219
76	0.102615	0.0391946		0.095249	0.0349004
78	0.105335	0.0396487		0.0983346	0.0379341
80	0.104198	0.0367975		0.0970705	0.0348433
82	0.10556	0.03731		0.0968075	0.0337932
84	0.109045	0.0387411		0.0969429	0.0340296
86	0.109875	0.0403172		0.0968963	0.0333954
88	0.108565	0.0377018		0.0981478	0.034316
90	0.109667	0.0379839		0.101212	0.0354058
92	0.11336	0.0408555		0.102895	0.0359675
94	0.115536	0.0413324		0.102373	0.0360202
96	0.116088	0.0411067		0.103474	0.0351681
98	0.119134	0.0427952		0.106233	0.0369515
100	0.121294	0.045696		0.106433	0.0365232
102	0.121456	0.0444215		0.10919	0.0383667
104	0.123527	0.0447875		0.110158	0.0381452
106	0.122574	0.048264		0.110444	0.0400742
108	0.125058	0.0475802		0.111257	0.038635
110	0.123828	0.044169		0.109461	0.0365637
112	0.128749	0.0456483		0.110585	0.0369777
114	0.130993	0.0467365		0.114406	0.0384626
116	0.132289	0.0483997		0.114094	0.0390844
118	0.132154	0.0477461		0.112364	0.037466
120	0.132224	0.0472889		0.113908	0.0378159
122	0.133524	0.0470812		0.116116	0.0394678
124	0.132469	0.0475234		0.115623	0.0386659
126	0.13365	0.0476238		0.11479	0.0370792
128	0.133257	0.047824		0.11627	0.03805
130	0.1356	0.0487286		0.117094	0.0391784
132	0.138723	0.0503578		0.118858	0.0397127
134	0.139276	0.04969		0.121318	0.0409105
136	0.14171	0.0500119		0.122464	0.0415668
138	0.144466	0.0506852		0.122895	0.0416166
140	0.142962	0.0497233		0.121099	0.0391781
142	0.14293	0.0490396		0.123599	0.0404373
144	0.146308	0.051276		0.121665	0.038215
146	0.146434	0.0515469		0.121996	0.0392354
148	0.14712	0.0517107		0.12461	0.0410262
150	0.147073	0.049206		0.125967	0.0397297
152	0.152154	0.0522624		0.128214	0.0415733
154	0.15436	0.0548719		0.130396	0.0447442
156	0.152342	0.0535011		0.130585	0.0432722
158	0.148301	0.0489661		0.130414	0.0420672
160	0.152142	0.0524476		0.132449	0.0426608
162	0.152723	0.0526648		0.132252	0.0428984
164	0.158015	0.0538151		0.13334	0.0421782
166	0.160571	0.0553567		0.134761	0.0434325
168	0.160036	0.0554462		0.135427	0.04558
170	0.165962	0.0610504		0.135067	0.0431976
172	0.177417	0.0795797		0.141899	0.0513524
174	0.1758	0.0724815		0.139421	0.0475676
176	0.177837	0.07777		0.14357	0.0513641
178	0.181242	0.0896167		0.152372	0.0743814
180	0.183056	0.0902397		0.150807	0.0695641
182	0.1833	0.0925496		0.154981	0.0775274
184	0.18878	0.091483		0.155075	0.0732442
186	0.189629	0.0914559		0.158652	0.0772376
188	0.195447	0.0959807		0.158349	0.0722527
190	0.196976	0.0990773		0.159929	0.076014
192	0.205537	0.115606		0.166629	0.0889027
194	0.203078	0.110326		0.162274	0.0854518
196	0.195254	0.0976592		0.161235	0.0830746
198	0.198071	0.0996567		0.162079	0.0834089
200	0.195804	0.0965922		0.16195	0.0812006

## Sheet: Fig. 2l
	condensate radius(pixels)	condensate and RNA center distance(pixels)	radius/center distance
Condensate1	12.1792	3.2416	3.75715
Condensate2	6.18039	2.888	2.14002
Condensate3	11.4796	2.3585	4.86731
Condensate4	8.34924	2.9182	2.86109
Condensate5	9.00939	2.874	3.13479
Condensate6	9.69027	3.6584	2.64877
Condensate7	16.8975	4.5562	3.70867
Condensate8	11.41	2.8547	3.99693
Condensate9	12.7037	2.8513	4.45539
Condensate10	11.4934	3.6664	3.1348
Condensate11	10.6899	2.2924	4.66318
Condensate12	8.25338	2.9397	2.80756
Condensate13	8.79485	3.6406	2.41577
Condensate14	8.77673	2.9613	2.96381
Condensate15	6.28255	2.8506	2.20394
Condensate16	7.61133	2.8948	2.62931
Condensate17	10.555	1.0331	10.2168
Condensate18	5.80869	2.3666	2.45444
Condensate19	7.00141	2.8948	2.41862
Condensate20	5.38203	1.4142	3.8057
Condensate21	10.7344	3.7182	2.887
Condensate22	5.89031	3.5808	1.64497
Condensate23	6.05026	3.8145	1.58612
Condensate24	8.27264	2.2795	3.62915
Condensate25	7.50605	2.322	3.23258
Condensate26	4.85334	2.322	2.09016

## Sheet: Fig. 4h
				remove background			normalized
				rep 1	rep 2	rep 3	rep 1	rep 2	rep 3
buffer	1685.05	1205.03	1273.74	0	0	0	0	0	0
FACT alone	7790.2	6393.12	4899.71	6105.14	5188.09	3625.97	1	1	1
WT 25	18472.2	17125.1	17043.2	16787.1	15920.1	15769.5	2.74967	3.06858	4.34904
WT 50	18993.2	19192.4	18159.6	17308.1	17987.4	16885.9	2.83501	3.46705	4.65693
K 25	6711.12	6273.76	5249.05	5026.07	5068.73	3975.31	0.823252	0.976993	1.09634
K 50	8377.66	7401.37	6207.78	6692.61	6196.34	4934.04	1.09622	1.19434	1.36075
R 25	7353.25	7485.25	5422.49	5668.19	6280.21	4148.75	0.928429	1.21051	1.14418
R 50	7731.12	7234.83	6665.95	6046.07	6029.8	5392.21	0.990324	1.16224	1.48711

## Sheet: Fig.5c
Puncta number						Normalized puncta number							Punta internsity in cells						Normalized puncta intersity
						normalized to the average number of NDF Vehicle for NDF puncta		normalized to the average number of Spt16 Vehicle for Spt16 puncta											normalized to the average percentage of NDF Vehicle for NDF puncta		normalized to the average percentage of Spt16 Vehicle for Spt16 puncta
NDF Vehicle	NDF 1,6-Hex	Spt16 Vehicle	Spt16 1,6-Hex			NDF Vehicle	NDF 1,6-Hex	Spt16 Vehicle	Spt16 1,6-Hex				NDF Vehicle	NDF 1,6-Hex	Spt16 Vehicle	Spt16 1,6-Hex			NDF Vehicle	NDF 1,6-Hex	Spt16 Vehicle	Spt16 1,6-Hex
76	29	62	1			0.838532	0.319966	0.925373	0.0149254				0.287413	0.0388658	0.0819625	0.00188992			1.01775	0.137627	0.6757	0.0155806
53	22	16	12			0.584766	0.242733	0.238806	0.179104				0.280378	0.0451519	0.0424537	0.0229166			0.992842	0.159886	0.34999	0.188925
73	36	25	8			0.805432	0.397199	0.373134	0.119403				0.227517	0.0671398	0.0341453	0.00513449			0.805657	0.237747	0.281495	0.0423288
79	26	56	2			0.871632	0.286866	0.835821	0.0298507				0.311541	0.0522056	0.125572	0.00160041			1.10319	0.184864	1.03522	0.0131938
113	26	74	8			1.24676	0.286866	1.10448	0.119403				0.287027	0.0510014	0.180904	0.00921814			1.01638	0.1806	1.49137	0.0759945
82	45	51	7			0.904732	0.496499	0.761194	0.104478				0.349367	0.0851916	0.0728136	0.00878341			1.23714	0.30167	0.600277	0.0724107
60	11	91	6			0.661999	0.121366	1.35821	0.0895522				0.231904	0.0181009	0.190034	0.00546302			0.82119	0.0640968	1.56665	0.0450373
66	73	82	7			0.728199	0.805432	1.22388	0.104478				0.245841	0.225382	0.105413	0.0181595			0.870543	0.798095	0.869023	0.149707
88	10	66	2			0.970931	0.110333	0.985075	0.0298507				0.196598	0.0148881	0.127856	0.00179727			0.696168	0.05272	1.05405	0.0148167
85	23	66	5			0.937832	0.253766	0.985075	0.0746269				0.170752	0.0381351	0.130366	0.00693709			0.604647	0.135039	1.07474	0.0571895
53	15	91	5			0.584766	0.1655	1.35821	0.0746269				0.152319	0.0211791	0.105861	0.00200479			0.539375	0.0749967	0.872716	0.0165275
133	44	92	3			1.46743	0.485466	1.37313	0.0447761				0.23611	0.0888293	0.135204	0.00176486			0.836082	0.314551	1.11462	0.0145496
103	94	64	3			1.13643	1.03713	0.955224	0.0447761				0.253183	0.147976	0.103458	0.00131266			0.896542	0.523995	0.852908	0.0108216
86	64	45	1			0.948865	0.706132	0.671642	0.0149254				0.256208	0.101911	0.195922	0.000676268			0.907254	0.360874	1.61519	0.00557517
122	6	87	0			1.34606	0.0661999	1.29851	0				0.232088	0.0118557	0.155556	0			0.82184	0.041982	1.28241	0
114	7	76	2			1.2578	0.0772332	1.13433	0.0298507				0.258373	0.00705156	0.0963653	0.00171315			0.914919	0.0249701	0.794438	0.0141233
85	70	62	4			0.937832	0.772332	0.925373	0.0597015				0.223655	0.0942121	0.11006	0.00303465			0.791981	0.333612	0.907338	0.0250177
124	17	88	7			1.36813	0.187566	1.31343	0.104478				0.259955	0.0182567	0.166795	0.00551595			0.920521	0.0646485	1.37506	0.0454736
99	30	43	3			1.0923	0.330999	0.641791	0.0447761				0.209573	0.062148	0.090251	0.00508123			0.742113	0.220071	0.744032	0.0418898
60	26	59	11			0.661999	0.286866	0.880597	0.164179				0.26486	0.0385304	0.102007	0.00822396			0.937891	0.136439	0.84095	0.0677985
105	42	95	1			1.1585	0.463399	1.41791	0.0149254				0.243116	0.0588931	0.140704	0.000796865			0.860893	0.208545	1.15997	0.00656938
80	21	69	6			0.882665	0.2317	1.02985	0.0895522				0.200572	0.0295942	0.0731181	0.00549923			0.710241	0.104795	0.602787	0.0453358
74	8	67	9			0.816465	0.0882665	1	0.134328				0.246416	0.0118262	0.1355	0.00979251			0.872576	0.0418774	1.11707	0.0807297
98	51	51	2			1.08126	0.562699	0.761194	0.0298507				0.321945	0.087331	0.0871285	0.000976398			1.14003	0.309246	0.71829	0.00804945
77	16	63	0			0.849565	0.176533	0.940299	0				0.230766	0.0228897	0.0740024	0			0.817162	0.0810543	0.610077	0
67	11	70	4			0.739232	0.121366	1.04478	0.0597015				0.335952	0.0301906	0.131311	0.00220356			1.18963	0.106907	1.08253	0.0181662
126	11	77	2			1.3902	0.121366	1.14925	0.0298507				0.276303	0.0155226	0.151947	0.00107578			0.978409	0.0549665	1.25266	0.00886875
54	13	96	4			0.595799	0.143433	1.43284	0.0597015				0.39974	0.0237439	0.153743	0.00252102			1.41551	0.084079	1.26746	0.0207833
70	10	51	6			0.772332	0.110333	0.761194	0.0895522				0.265312	0.0178119	0.210923	0.00371742			0.93949	0.0630733	1.73885	0.0306465
72	7	58	2			0.794398	0.0772332	0.865672	0.0298507				0.296459	0.0101321	0.112955	0.00280974			1.04978	0.0358784	0.931201	0.0231636
100	54	84	0			1.10333	0.595799	1.25373	0				0.277109	0.0770477	0.123959	0			0.981266	0.272832	1.02192	0
83	26		3			0.915765	0.286866		0.0447761				0.288712	0.030423	0.13451	0.0039509			1.02235	0.10773	1.1089	0.0325713
99	53		13			1.0923	0.584766		0.19403				0.337149	0.0588746		0.00971789			1.19387	0.208479		0.0801145
122	62		8			1.34606	0.684065		0.119403				0.269124	0.0608226		0.0123321			0.95299	0.215377		0.101666
79	30					0.871632	0.330999						0.312622	0.0312112					1.10702	0.110521
101	56					1.11436	0.617865						0.341678	0.0535216					1.20991	0.189524
104	79					1.14746	0.871632						0.315473	0.0961315					1.11711	0.340409
108	59					1.1916	0.650965						0.33904	0.0545526					1.20057	0.193175
82	69					0.904732	0.761299						0.372409	0.0765673					1.31873	0.271131
80	79					0.882665	0.871632						0.379123	0.0708811					1.3425	0.250996
93	59					1.0261	0.650965						0.318166	0.0718579					1.12665	0.254454
108	36					1.1916	0.397199						0.278602	0.0742469					0.986552	0.262914
84	36					0.926798	0.397199						0.351187	0.0686736					1.24358	0.243178
88	55					0.970931	0.606832						0.359755	0.1018					1.27392	0.360483
91	70					1.00403	0.772332						0.321584	0.208084					1.13875	0.73684
88	114					0.970931	1.2578						0.273273	0.138427					0.967682	0.490179
104	46					1.14746	0.507532						0.308775	0.0671223					1.0934	0.237685
74	67					0.816465	0.739232						0.295681	0.129824					1.04703	0.459716
113	61					1.24676	0.673032						0.275918	0.0737078					0.977047	0.261005
111	27					1.2247	0.297899						0.271909	0.0508973					0.962851	0.180231
110	40					1.21366	0.441332						0.330743	0.0553076					1.17119	0.195849
114	51					1.2578	0.562699						0.317046	0.0532137					1.12269	0.188434
	35						0.386166							0.0379325						0.134322
													average percentage
average number		average number											0.282429		0.121338
90.6346		67

## Sheet: Fig.5g
	Spt16-GFP			NDF-mScarlet
Time after bleach (s)	Mean	Standard deviation (+/-)		Mean	Standard deviation (+/-)
-5	1	0		1	0
-4	1.00043	0.0155095		1.00001	0.0217522
-3	1.00123	0.0242488		0.99611	0.0321008
-2	0.997671	0.0213501		0.993858	0.030956
-1	1.00102	0.0253013		0.990662	0.0452269
0	0	0		0	0
2	0.108689	0.0360717		0.00708798	0.0103652
4	0.184055	0.0595295		0.018199	0.0185399
6	0.250999	0.0767801		0.0194184	0.0208043
8	0.297651	0.0812922		0.0315124	0.0170122
10	0.366064	0.0990269		0.0345052	0.0186568
12	0.428503	0.10669		0.0410989	0.0246011
14	0.487032	0.117703		0.0438598	0.0240732
16	0.530836	0.124918		0.0465416	0.0270015
18	0.564949	0.129748		0.048634	0.0255937
20	0.601519	0.131365		0.055368	0.0252436
22	0.619582	0.131493		0.0548994	0.0272843
24	0.637237	0.128942		0.0562177	0.0261166
26	0.660727	0.128273		0.0558436	0.03063
28	0.689639	0.131939		0.0634092	0.0302064
30	0.696817	0.126079		0.0618986	0.033381
32	0.713406	0.129336		0.0682015	0.0300229
34	0.730991	0.130291		0.0702883	0.0325911
36	0.738826	0.128544		0.0718413	0.0373472
38	0.748194	0.126779		0.0783305	0.04203
40	0.757474	0.127998		0.0745921	0.0415497
42	0.770791	0.126967		0.0816094	0.046854
44	0.776229	0.12168		0.0791458	0.0466377
46	0.784816	0.125182		0.0802279	0.0478191
48	0.787189	0.118209		0.0838953	0.0483478
50	0.794556	0.121055		0.0878877	0.0505666
52	0.803814	0.116724		0.0905943	0.0511967
54	0.810247	0.120184		0.097395	0.0464992
56	0.808323	0.116431		0.103246	0.0442952
58	0.819787	0.118561		0.11098	0.0527834
60	0.819848	0.115271		0.106934	0.051701
62	0.827344	0.116033		0.112618	0.0545296
64	0.833164	0.116485		0.117285	0.0539362
66	0.838258	0.115611		0.113438	0.0526614
68	0.835548	0.113926		0.116429	0.0584969
70	0.836969	0.111568		0.116643	0.063922
72	0.844008	0.114727		0.127062	0.0663013
74	0.850102	0.109856		0.129827	0.0637761
76	0.849247	0.108562		0.136705	0.0604482
78	0.852291	0.104073		0.140708	0.0665817
80	0.858059	0.105252		0.142375	0.0599362
82	0.862526	0.101322		0.142721	0.0700094
84	0.866184	0.0990863		0.140048	0.061091
86	0.873092	0.102076		0.139802	0.0662555
88	0.867634	0.104761		0.140803	0.0605188
90	0.873636	0.102296		0.145401	0.0654873
92	0.871572	0.0999968		0.15024	0.0629928
94	0.874853	0.0977418		0.154816	0.0606381
96	0.877327	0.0966412		0.150755	0.0637017
98	0.875509	0.0943438		0.154594	0.0682352
100	0.877085	0.0924053		0.156044	0.0681795
102	0.884202	0.0940392		0.156041	0.0755257
104	0.885702	0.0908085		0.159042	0.0730183
106	0.885218	0.0941783		0.1563	0.068141
108	0.886105	0.0929235		0.164405	0.0654465
110	0.890321	0.0912224		0.168287	0.0752051
112	0.892594	0.0887248		0.17322	0.0649268
114	0.890455	0.0841888		0.174611	0.0724781
116	0.895688	0.0874183		0.178691	0.0764926
118	0.897704	0.0923454		0.175632	0.0805258
120	0.898852	0.0854444		0.180803	0.0782199
122	0.89638	0.0848936		0.185024	0.0810288
124	0.897148	0.0856274		0.187318	0.0733125
126	0.900297	0.0815677		0.186896	0.0779723
128	0.902949	0.0829981		0.190567	0.0746283
130	0.902184	0.0821722		0.189231	0.0787755
132	0.910458	0.0805593		0.192578	0.087781
134	0.909207	0.0813421		0.201443	0.0906251
136	0.912845	0.0828277		0.198449	0.0778033
138	0.908219	0.0818452		0.205097	0.080819
140	0.913663	0.0811443		0.20709	0.0786791
142	0.9035	0.0787994		0.210134	0.0867913
144	0.911138	0.0793329		0.207167	0.0758318
146	0.914033	0.0771948		0.218961	0.0823481
148	0.92045	0.0814201		0.217902	0.0770479
150	0.915824	0.0798429		0.217651	0.0822763
152	0.923504	0.0787241		0.219155	0.0888623
154	0.916144	0.0795264		0.220117	0.0799568
156	0.920067	0.0783881		0.21798	0.0844595
158	0.920327	0.0779432		0.217172	0.0838766
160	0.923264	0.080637		0.228387	0.0817419
162	0.923488	0.0788836		0.225865	0.0772049
164	0.920872	0.0811393		0.224473	0.0855965
166	0.922006	0.0798038		0.237947	0.0789874
168	0.928415	0.0748641		0.232718	0.0795354
170	0.9263	0.0728314		0.243466	0.0879182
172	0.925641	0.0777259		0.250703	0.0856891
174	0.929556	0.081014		0.257008	0.093708
176	0.925638	0.0740274		0.259425	0.0856589
178	0.925831	0.0733818		0.25343	0.0860559
180	0.931213	0.0717163		0.264889	0.0869641
182	0.930061	0.0733806		0.255556	0.0830802
184	0.934219	0.0747825		0.26376	0.0885829
186	0.934712	0.0721468		0.259241	0.0891129
188	0.93533	0.0723946		0.257737	0.089639
190	0.937832	0.0680763		0.268683	0.0836624
192	0.93714	0.0698595		0.276509	0.0902939
194	0.940732	0.0689258		0.276669	0.0819746
196	0.939358	0.0646768		0.276776	0.0861616
198	0.937462	0.0664763		0.288791	0.0869647

## Sheet: Fig.6g
			normalized to the average number from DMSO								normalized to the average intensity from DMSO
Spt16 puncta number			Normalized Spt16 puncta number					Spt16 puncta intensity in cells			Normalized Spt16 puncta intensity in cells
DMSO	Auxin 2h		DMSO	Auxin 2h				DMSO	Auxin 2h		DMSO	Auxin 2h
96	62		1.44506	0.933266				0.145952	0.0620989		0.897614	0.381912
88	42		1.32464	0.632213				0.0954858	0.0415058		0.587243	0.255263
72	47		1.08379	0.707476				0.141591	0.0451564		0.870796	0.277715
67	60		1.00853	0.903161				0.11153	0.0828778		0.685916	0.509704
102	54		1.53537	0.812845				0.124321	0.0752653		0.76458	0.462886
92	50		1.38485	0.752634				0.175121	0.075095		1.077	0.461839
30	36		0.451581	0.541897				0.199207	0.0824033		1.22513	0.506785
61	54		0.918214	0.812845				0.153221	0.0634448		0.942319	0.39019
94	55		1.41495	0.827898				0.215671	0.0555868		1.32639	0.341862
47	28		0.707476	0.421475				0.235753	0.105194		1.4499	0.646947
32	25		0.481686	0.376317				0.118473	0.0502855		0.728618	0.309259
72	72		1.08379	1.08379				0.0842658	0.133792		0.51824	0.822829
77	36		1.15906	0.541897				0.254938	0.0720929		1.56788	0.443376
80	57		1.20421	0.858003				0.167154	0.141849		1.02801	0.872381
64	16		0.963372	0.240843				0.142202	0.133524		0.87455	0.821179
79	29		1.18916	0.436528				0.235628	0.0651667		1.44913	0.400779
63	32		0.948319	0.481686				0.218948	0.0700864		1.34654	0.431035
66	34		0.993477	0.511791				0.175108	0.0342085		1.07693	0.210384
74	28		1.1139	0.421475				0.107514	0.0257247		0.661217	0.158209
76	43		1.144	0.647265				0.12456	0.059507		0.766049	0.365972
81	29		1.21927	0.436528				0.129388	0.0839871		0.795746	0.516526
52	54		0.78274	0.812845				0.140703	0.144798		0.86533	0.890517
52	44		0.78274	0.662318				0.278264	0.0818041		1.71134	0.503101
39	29		0.587055	0.436528				0.14598	0.120578		0.897784	0.741561
53	42		0.797792	0.632213				0.111665	0.0677083		0.686746	0.41641
63	41		0.948319	0.61716				0.160351	0.09003		0.98617	0.55369
40	29		0.602107	0.436528				0.239411	0.0654671		1.4724	0.402627
33	32		0.496739	0.481686				0.161229	0.059699		0.991567	0.367153
79	32		1.18916	0.481686				0.129922	0.0582308		0.799026	0.358123
69	38		1.03864	0.572002				0.196805	0.0419009		1.21036	0.257693
	67			1.00853				0.11898	0.0437329		0.731732	0.26896
	19			0.286001					0.0394607			0.242686
	29			0.436528					0.0512435			0.315151
Average	29			0.436528				Average	0.0238565			0.146719
66.4333	28			0.421475				0.162559	0.0464877			0.285902
	20			0.301054					0.0484524			0.297985
	34			0.511791					0.041033			0.252355
	26			0.39137					0.0419013			0.257695
	46			0.692423					0.0443144			0.272536
	41			0.61716					0.0695268			0.427594
	39			0.587055					0.0365571			0.224829
	35			0.526844					0.0354559			0.218056
	48			0.722529					0.0514277			0.316283
	44			0.662318					0.0599432			0.368654
	24			0.361264					0.033881			0.20837
	30			0.451581					0.0458016			0.281683
	31			0.466633					0.0343494			0.211251
	17			0.255896					0.0351455			0.216147
	52			0.78274					0.0485768			0.29875
	24			0.361264					0.0568242			0.349472
	37			0.556949					0.0363105			0.223312
	24			0.361264					0.049475			0.304275
	29			0.436528					0.0394618			0.242693
	19			0.286001					0.0342736			0.210785
	37			0.556949					0.0501961			0.308709
	45			0.677371					0.0365112			0.224546
	26			0.39137					0.0339969			0.209083
	47			0.707476					0.0489544			0.301072
	36			0.541897					0.041441			0.254864
	28			0.421475					0.0157055			0.0965899
	35			0.526844					0.0414236			0.254758

## Sheet: Fig.7b
	Cell number (10^4)	NDF-WT cell			NDF_K161A heterozygous cell			NDF_K161A homozygous cell
	Day0	1.2	1	0.9	0.8	1.2	0.8	0.9	0.8	0.8
	Day1	2.3	2.4	3.6	3.6	2.5	3	1.7	1.4	1.4
	Day2	9	10.8	10.4	9.4	10	8.6	3.2	4.4	4.4
	Day3	20	19	22	19	18.5	20	8	8.4	10
	Day0 NDF-WT cell average	1.03333			0.933333			0.833333
	Normalized to the average cell number at Day0 in each cell type
	Cell number (ratio)	35C			35C_Hetero			35C_K_20
	Day0	1.16129	0.967742	0.870968	0.857143	1.28571	0.857143	1.08	0.96	0.96
	Day1	2.22581	2.32258	3.48387	3.85714	2.67857	3.21429	2.04	1.68	1.68
	Day2	8.70968	10.4516	10.0645	10.0714	10.7143	9.21429	3.84	5.28	5.28
	Day3	19.3548	18.3871	21.2903	20.3571	19.8214	21.4286	9.6	10.08	12

## Sheet: Fig. 7c
Transcript/RepeatID (cmd=analyzeRepeats.pl rna hg19 -count genes -d /Users/jiafei/RF1153_hg19 /Users/jiafei/RF1152_hg19 /Users/jiafei/RF1151_hg19 /Users/jiafei/RF1150_hg19 /Users/jiafei/RF1149_hg19 /Users/jiafei/RF1148_hg19 -rpkm -condenseGenes)	chr	start	end	strand	Length	Copies	Annotation/Divergence	K2 FPKM	WT2 FPKM	K1 FPKM	WT1 FPKM	Column 15	WT2_ERCC	K2_ERCC	WT1_ERCC	K1_ERCC	log2(WT1)	log2(K1)	log2(WT2)	log2(K2)
NM_001318908	chr6	31126366	31131992	+	5615.4	7	TCF19|SC1|TCF-19|-|6p21.33|protein-coding	0.295	0.255	0.357	0.292		7.50501	6.75662	7.64073	7.46879	2.93371	2.90087	2.90785	2.7563
NM_001331126	chr13	27845314	27847827	+	2513	1	RASL11A|-|-|13q12.2|protein-coding	0.281	0.513	0.587	0.727		8.57613	6.67677	9.05349	8.26692	3.17847	3.04735	3.10033	2.73915
NR_106985	chr10	30657526	30657594	-	68	1	MIR7162|hsa-mir-7162|-|10p11.23|ncRNA	0	0	0	0
NR_038972	chr20	11247307	11254031	-	6724	1	LOC339593|-|-|20p12.2|ncRNA	0	0	0	0.006				1.6237		0.699287
NR_028325	chr1	323892	328581	+	4689	2	LOC100132062|-|-|5q35.3|ncRNA	0.952	1.029	1.129	0.908		9.64274	8.68063	9.39781	9.31666	3.23233	3.21981	3.26944	3.1178
NM_001015045	chr4	89647105	89744512	-	97407	1	FAM13A|ARHGAP48|FAM13A1|-|4q22.1|protein-coding	0.137	0.138	0.165	0.14		6.56414	5.49704	6.5022	6.2301	2.70093	2.63926	2.71461	2.45865
NM_016237	chr12	121746048	121790214	-	44166	1	ANAPC5|APC5|-|12q24.31|protein-coding	3.834	3.93	4.089	3.924		11.6962	10.9684	11.6647	11.3822	3.54407	3.50871	3.54796	3.45528
NM_001195573	chr14	95552565	95599840	-	47275	1	DICER1|DCR1|Dicer|Dicer1e|GLOW|HERNA|K12H4.8-LIKE|MNG1|RMSE2|-|14q32.13|protein-coding	1.98	1.599	2.008	1.594		10.3182	9.88321	10.2694	10.2408	3.36028	3.35626	3.36712	3.30498
NR_039658	chr4	153457580	153457668	+	88	1	MIR4453|-|-|4q31.3|ncRNA	2.538	1.181	0.447	0.708		9.85386	10.2909	9.01248	7.82962	3.17192	2.96894	3.30069	3.3633
NR_028062	chrY	7142013	7249588	+	107575	1	PRKY|PRKXP3|PRKYP|-|Yp11.2|pseudo	0.001	0	0	0.001			-2.58268	-1.15135
NM_001345868	chr4	44680412	44702697	+	22285	1	GUF1|EF-4|EF4|EIEE40|-|4p12|protein-coding	2.088	1.916	2.043	2.031		10.5953	9.97043	10.6446	10.2685	3.41206	3.36016	3.40536	3.31766
NM_001303135	chr10	118350525	118368687	+	18162	1	PNLIPRP1|PLRP1|-|10q25.3|protein-coding	0.071	0.046	0.06	0.062		4.8807	4.4176	5.2407	4.60653	2.38976	2.20368	2.28709	2.14326
NM_001197319	chr12	9822309	9852148	+	29839	1	CLEC2D|CLAX|LLT1|OCIL|-|12p13.31|protein-coding	0.282	0.193	0.324	0.309		7.07814	6.6826	7.72837	7.31312	2.95016	2.87049	2.82337	2.74041
NM_001290008	chr12	51674822	51717958	-	43136	1	BIN2|BRAP-1|-|12q13.13|protein-coding	0.004	0.002	0.004	0.004		0.0760656	-0.306072	0.995723	0.260224	-0.00618404	-1.94217	-3.71661
NM_001369495	chr11	67171554	67177560	+	6006	1	TBC1D10C|CARABIN|EPI64C|-|11q13.2|protein-coding	0.27	0.125	0.305	0.214		6.41253	6.61119	7.1594	7.21613	2.83984	2.85123	2.68089	2.72491
NM_001300749	chr6	26087657	26095469	+	7812	1	HFE|HFE1|HH|HLA-H|MVCD7|TFQTL2|-|6p22.2|protein-coding	0.222	0.274	0.29	0.165		7.61513	6.28973	6.75667	7.13519	2.75631	2.83495	2.92887	2.653
NM_001256091	chr2	175936978	176032934	-	95956	1	ATF2|CRE-BP1|CREB-2|CREB2|HB16|TREB7|-|2q31.1|protein-coding	0.439	0.375	0.429	0.418		8.09598	7.40944	8.19632	7.76366	3.03498	2.95674	3.01721	2.88936
NM_001330195	chr14	78636716	80334634	+	1697918	1	NRXN3|C14orf60|-|14q24.3-q31.1|protein-coding	0.003	0.003	0.003	0.004		0.697375	-0.778511	0.995723	-0.201493	-0.00618404		-0.519994
NM_001324444	chr16	75630766	75657179	-	26413	1	ADAT1|HADAT1|-|16q23.1|protein-coding	1.36	1.357	1.345	1.494		10.0667	9.26637	10.1691	9.59763	3.34611	3.26268	3.33152	3.212
NM_001304500	chr16	15959576	15982460	-	22884	1	FOPNL|C16orf63|FOR20|PHSECRG2|-|16p13.11|protein-coding	1.726	1.924	1.821	1.679		10.6017	9.65775	10.3499	10.0839	3.37154	3.33398	3.40622	3.27169
NM_001099	chr3	132036251	132077685	+	41434	1	ACPP|5'-NT|ACP-3|ACP3|-|3q22.1|protein-coding	0.002	0.004	0.015	0.005		1.1382	-1.44438	1.34132	2.38158	0.423658	1.25192	0.186755
NM_138330	chr19	23835603	23870014	-	34411	1	ZNF675|TBZF|TIZ|-|19p12|protein-coding	0.201	0.146	0.207	0.165		6.65049	6.12654	6.75667	6.59406	2.75631	2.72117	2.73346	2.61507
NM_015308	chr11	47738046	47788893	-	50847	1	FNBP4|FBP30|-|11p11.2|protein-coding	1.719	1.693	1.797	1.642		10.4057	9.65108	10.3154	10.0626	3.36672	3.33093	3.3793	3.27069
NR_027146	chr17	71745409	71824676	-	79267	1	LINC00469|C17orf54|-|17q25.1|ncRNA	0.003	0.005	0.002	0.002		1.48013	-0.778511	-0.0778146	-0.852246			0.565725
NM_001366096	chr3	88108405	88193810	+	85405	1	ZNF654|-|-|3p11.1|protein-coding	0.111	0.092	0.115	0.093		5.94283	5.15143	5.86868	5.65069	2.55304	2.49843	2.57115	2.36497
NR_110238	chr2	219765537	219795359	-	29822	1	LINC01494|-|-|2q35|ncRNA	0.084	0.036	0.067	0.046		4.50509	4.69372	4.7784	4.78363	2.25653	2.25811	2.17156	2.23073
NM_183242	chr1	92545902	92613397	+	67495	1	BTBD8|-|-|1p22.1|protein-coding	0.007	0.004	0.017	0.005		1.1382	0.612943	1.34132	2.58247	0.423658	1.36875	0.186755	-0.706175
NM_001160266	chr17	5322961	5336340	+	13379	1	RPAIN|HRIP|RIP|-|17p13.2|protein-coding	7.946	7.926	8.148	8.302		12.7711	12.1652	12.8253	12.4888	3.68092	3.64256	3.67481	3.60469
NM_001099850	chr1	13328196	13698405	+	186860	2	PRAMEF18|-|-|1p36.21|protein-coding	0	0	0	0
NR_031725	chrX	140008326	140008396	-	70	1	MIR320D2|MIR320D-2|MIRN320D2|hsa-mir-320d-2|mir-320d-2|-|Xq27.1|ncRNA	0	0	0	0
NR_120348	chr15	71459151	71481398	-	22247	1	THSD4-AS1|-|-|15q23|ncRNA	0.008	0.021	0.006	0.003		3.67916	0.832232	0.550164	0.910978	-0.862065	-0.134512	1.87938	-0.264943
NR_110224	chr2	65073264	65090765	-	17501	1	LINC01800|-|-|2p14|ncRNA	0.017	0	0.011	0.032			2.0701	4.21633	1.8838	2.07599	0.913645		1.0497
NM_003046	chr8	17396286	17428075	+	31789	1	SLC7A2|ATRC2|CAT2|HCAT2|-|8p22|protein-coding	0.906	0.799	0.889	0.795		9.25509	8.5993	9.19198	8.93309	3.20038	3.15916	3.21025	3.10422
NR_120538	chr11	8081585	8090920	+	9335	1	TUB-AS1|-|-|11p15.4|ncRNA	0	0.004	0.004	0.004		1.1382		0.995723	0.260224	-0.00618404	-1.94217	0.186755
NM_194449	chr18	60382774	60647666	+	264892	1	PHLPP1|PHLPP|PLEKHE1|PPM3A|SCOP|-|18q21.33|protein-coding	0.205	0.187	0.224	0.21		7.02975	6.1589	7.13018	6.72074	2.83394	2.74862	2.81347	2.62267
NM_001134848	chr5	42756920	42802541	+	45621	1	CCDC152|CH5400|-|5p12|protein-coding	0.176	0.149	0.159	0.227		6.68166	5.90842	7.25074	6.17065	2.85813	2.62542	2.74021	2.56277
NM_001093772	chr4	55524095	55606881	+	82786	1	KIT|C-Kit|CD117|MASTC|PBT|SCFR|-|4q12|protein-coding	0.037	0.057	0.037	0.068		5.20925	3.34726	5.38377	3.83065	2.42862	1.93759	2.38107	1.74298
NM_001130016	chr4	76995848	77033955	+	38107	1	ART3|ARTC3|-|4q21.1|4p15.1-p14|protein-coding	0	0.003	0.006	0.009		0.697375		2.25168	0.910978	1.171	-0.134512	-0.519994
NM_015929	chr2	99771430	99779600	+	8170	1	LIPT1|LIPT1D|-|2q11.2|protein-coding	0.795	0.728	0.891	0.91		9.11249	8.38466	9.40122	8.9367	3.23285	3.15974	3.18785	3.06775
NM_032295	chr7	140033552	140098350	-	64798	1	SLC37A3|-|-|7q34|protein-coding	0.804	0.682	0.746	0.708		9.01247	8.40315	9.01248	8.65163	3.17192	3.11297	3.17192	3.07093
NM_022875	chr5	70220768	70248842	+	28073	2	SMN2|BCD541|C-BCD541|GEMIN1|SMNC|TDRD16B|-|5q13.2|protein-coding	1.104	1.499	1.004	1.711		10.2192	8.92389	10.3791	9.12833	3.37561	3.19035	3.35321	3.15767
NM_001350600	chr6	97590037	97731092	-	141055	1	MMS22L|C6orf167|dJ39B17.2|-|6q16.1|protein-coding	0.291	0.233	0.262	0.23		7.36676	6.7342	7.27107	6.97223	2.86217	2.80162	2.88103	2.75151
NM_001906	chr16	75252886	75258822	+	5936	1	CTRB1|CTRB|-|16q23.1|protein-coding	0.013	0	0	0			1.62955						0.704469
NM_001127510	chr5	112073582	112181936	+	108354	1	APC|BTPS2|DP2|DP2.5|DP3|GS|PPP1R46|-|5q22.2|protein-coding	0.14	0.104	0.181	0.124		6.1307	5.53261	6.31424	6.37864	2.65861	2.67325	2.61605	2.46796
NR_110561	chrX	155255323	155257848	-	2525	2	DDX11L16|-|-|Xq28 and Yq12|pseudo	0	0	0	0
NM_001170570	chrX	118672112	118699372	-	27260	1	CXorf56|MRX107|-|Xq24|protein-coding	1.212	1.267	1.204	1.286		9.96157	9.07717	9.93687	9.41989	3.31279	3.23571	3.31637	3.18224
NM_001322228	chr14	91314205	91526985	-	212780	1	RPS6KA5|MSK1|MSPK1|RLPK|-|14q32.11|protein-coding	0.027	0.019	0.025	0.027		3.5258	2.82983	3.9532	3.20144	1.98302	1.67872	1.81795	1.50071
NM_001330745	chr4	20702081	20734179	+	32098	1	PACRGL|C4orf28|-|4p15.31|protein-coding	0.453	0.471	0.489	0.559		8.44525	7.46099	8.64651	7.97375	3.11212	2.99526	3.07814	2.89937
NR_049838	chr12	122034434	122034505	+	64	2	MIR548AQ|-|-|3q27.2|ncRNA	1.745	1.624	0.922	0.649		10.342	9.67573	8.87771	8.99159	3.15019	3.16858	3.37044	3.27437
NM_002289	chr12	48961467	48963829	-	2362	1	LALBA|LYZG|-|12q13.11|protein-coding	0	0	0	0
NR_049884	chr10	687629	687718	-	89	1	MIR5699|mir-5699|-|10p15.3|ncRNA	0	0	0	0
NM_001171990	chr5	56205423	56224726	+	19303	1	SETD9|C5orf35|-|5q11.2|protein-coding	1.777	1.7	1.772	1.793		10.412	9.70557	10.4516	10.0401	3.38565	3.32771	3.38018	3.27881
NM_001126049	chr10	89618918	89623194	-	4276	1	KLLN|CWS4|KILLIN|-|10q23.31|protein-coding	0.244	0.204	0.221	0.301		7.16308	6.44491	7.68775	6.6991	2.94256	2.74397	2.84058	2.68816
NM_001286782	chr8	52730135	52811746	-	81611	1	PCMTD1|-|-|8q11.23|protein-coding	0.343	0.293	0.318	0.271		7.71787	7.00419	7.52514	7.28312	2.91172	2.86456	2.9482	2.80822
NR_125430	chr8	17942377	17945717	+	3340	1	LOC101929066|-|-|8p22|ncRNA	0.128	0.112	0.077	0.162		6.24426	5.38545	6.72825	5.0069	2.75023	2.32392	2.64253	2.42907
NR_130703	chr12	123899586	123921280	-	21694	1	RILPL2|RLP2|-|12q24.31|protein-coding	0.238	0.396	0.276	0.38		8.17947	6.40402	8.04871	7.05578	3.00876	2.81881	3.03201	2.67898
NR_033711	chr1	3652548	3663937	-	11389	1	TP73-AS1|KIAA0495|PDAM|-|1p36.32|ncRNA	6.849	6.786	6.587	6.473		12.5332	11.9212	12.4399	12.1474	3.6369	3.60258	3.64768	3.57546
NM_001288993	chr16	67840792	67861971	+	21179	1	TSNAXIP1|TXI1|-|16q22.1|protein-coding	0.408	0.33	0.137	0.284		7.90009	7.28918	7.59771	5.93164	2.92556	2.56843	2.98187	2.86576
NM_001348458	chr1	146714334	146767443	+	53109	1	CHD1L|ALC1|CHDL|-|1q21.1|protein-coding	1.852	1.862	1.956	1.731		10.5515	9.77346	10.3971	10.1987	3.37811	3.35031	3.39938	3.28887
NM_145243	chr1	58946391	59012398	-	66007	1	OMA1|2010001O09Rik|DAB1|MPRP-1|MPRP1|YKR087C|ZMPOMA1|peptidase|-|1p32.2-p32.1|protein-coding	0.082	0.065	0.091	0.072		5.4105	4.65415	5.47229	5.27501	2.45215	2.39918	2.43576	2.21852
NM_022061	chr11	6701616	6704571	-	2955	1	MRPL17|L17mt|LIP2|MRP-L17|MRP-L26|RPL17L|RPML26|-|11p15.4|protein-coding	17.368	18.499	16.878	19.637		14.0699	13.4494	14.1587	13.6576	3.82361	3.77163	3.81454	3.74947
NM_002727	chr10	70847859	70864560	+	16701	1	SRGN|PPG|PRG|PRG1|-|10q22.1|protein-coding	0.007	0.002	0.016	0.006		0.0760656	0.612943	1.6237	2.48517	0.699287	1.31334	-3.71661	-0.706175
NM_001303120	chr21	31913854	31914183	-	329	1	KRTAP19-6|KAP19.6|-|21q22.11|protein-coding	0	0	0	0
NR_125340	chr1	197473879	197744610	-	270731	1	DENND1B|C1ORF18|C1orf218|FAM31B|-|1q31.3|protein-coding	0.01	0.013	0.017	0.014		2.9443	1.19868	2.93599	2.58247	1.55384	1.36875	1.55792	0.261451
NM_003328	chr4	48068410	48136267	-	67857	1	TXK|BTKL|PSCTK5|PTK4|RLK|TKL|-|4p12|protein-coding	0.012	0.016	0.007	0.018		3.26247	1.4981	3.32522	1.15838	1.73345	0.212113	1.70596	0.583131
NR_110117	chr7	20336331	20351335	+	15004	1	LOC101927769|-|-|7p21.1|ncRNA	0.002	0.003	0.003	0.006		0.697375	-1.44438	1.6237	-0.201493	0.699287		-0.519994
NM_001278532	chr6	170151718	170181696	+	29978	1	ERMARD|C6orf70|PVNH6|dJ266L20.3|-|6q27|protein-coding	0.564	0.528	0.519	0.544		8.6203	7.82091	8.60438	8.06931	3.10507	3.01245	3.10774	2.96734
NM_052946	chr2	169659107	169721849	+	62742	1	NOSTRIN|DaIP2|-|2q24.3|protein-coding	0.116	0.123	0.135	0.123		6.38782	5.22379	6.3017	5.90803	2.65574	2.56268	2.67532	2.3851
NM_000390	chrX	85116185	85302562	-	186377	1	CHM|DXS540|GGTA|HSD-32|REP-1|TCD|-|Xq21.2|protein-coding	0.106	0.098	0.102	0.111		6.03964	5.07574	6.14271	5.45816	2.61887	2.44841	2.59446	2.34362
NM_001009571	chr7	121958478	122526813	-	568335	1	CADPS2|CAPS2|-|7q31.32|protein-coding	0.025	0.027	0.024	0.028		4.06426	2.70344	4.00952	3.13592	2.00343	1.64889	2.02299	1.4348
NR_146177	chr15	25068755	25664608	+	595853	1	SNHG14|115HG|IC-SNURF-SNRPN|LNCAT|NCRNA00214|U-UBE3A-ATS|UBE3A-AS|UBE3A-AS1|UBE3A-ATS|UBE3AATS|-|15q11.2|ncRNA	3.63	3.346	3.716	3.351		11.4496	10.8786	11.4202	11.2287	3.51351	3.48912	3.51723	3.44342
NR_033172	chr10	48844036	48862688	-	18652.5	2	FRMPD2B|FRMPD2|FRMPD2L1|FRMPD2L2|FRMPD2P1|FRMPD2P2|FRMPDP2|PDZD5A|PDZD5B|PDZD5C|PDZK4|PDZK5A|PDZK5B|PDZK5C|bA556L1.2|yX59F3.2|-|10q11.22|pseudo	0.029	0.072	0.045	0.057		5.56722	2.94718	5.11047	4.14481	2.35346	2.05131	2.47696	1.55933
NR_037688	chr17	79476997	79479825	-	2828	1	ACTG1|ACT|ACTG|DFNA20|DFNA26|HEL-176|-|17q25.3|protein-coding	1173.95	1253.54	1151.66	1230.53		20.5302	20.3689	20.5672	20.4352	4.36227	4.35298	4.35968	4.34829
NR_134956	chr2	9543606	9563657	-	20051	1	ITGB1BP1|ICAP-1A|ICAP-1B|ICAP-1alpha|ICAP1|ICAP1A|ICAP1B|-|2p25.1|protein-coding	1.642	1.447	1.571	1.426		10.1651	9.57582	10.0969	9.84691	3.33584	3.29967	3.34556	3.2594
NM_001347708	chr8	27317273	27336778	-	19505	1	CHRNA2|-|-|8p21.2|protein-coding	0.004	0.006	0.002	0.004		1.75951	-0.306072	0.995723	-0.852246	-0.00618404		0.815173
NR_046357	chr18	43914187	43917614	+	3427	1	RNF165|ARKL2|Ark2C|RNF111L2|-|18q21.1|protein-coding	0.201	0.218	0.166	0.267		7.26479	6.12654	7.50211	6.2398	2.9073	2.6415	2.86092	2.61507
NM_001166346	chr7	114562209	114563720	+	1511	1	MDFIC|HIC|MDFIC1|-|7q31.1-q31.2|protein-coding	3.805	3.11	3.776	2.734		11.3376	10.9559	11.105	11.2544	3.47314	3.49241	3.50304	3.45364
NR_027749	chr2	74710208	74722013	+	11805	1	TTC31|-|-|2p13.1|protein-coding	2.606	2.778	2.66	2.997		11.1646	10.3344	11.2473	10.6921	3.4915	3.41847	3.48086	3.36938
NM_004417	chr5	172195100	172198198	-	3098	1	DUSP1|CL100|HVH1|MKP-1|MKP1|PTPN10|-|5q35.1|protein-coding	2.373	2.208	1.867	1.903		10.8127	10.1805	10.5438	10.124	3.39833	3.3397	3.43465	3.34774
NM_001320511	chr3	139279025	139396892	-	117867	1	NMNAT3|FKSG76|PNAT-3|PNAT3|-|3q23|protein-coding	0.022	0.025	0.023	0.022		3.94633	2.49351	3.63601	3.06761	1.86236	1.61712	1.98051	1.31818
NM_001350748	chr13	101706128	102068859	-	362731	1	NALCN|CLIFAHDD|CanIon|IHPRF|IHPRF1|INNFD|VGCNL1|bA430M15.1|-|13q32.3-q33.1|protein-coding	0.006	0.006	0.009	0.008		1.75951	0.359793	2.06926	1.56173	1.04911	0.643147	0.815173	-1.47476
NM_000166	chrX	70443074	70445366	+	2292	1	GJB1|CMTX|CMTX1|CX32|-|Xq13.1|protein-coding	0.032	0.073	0.12	0.018		5.58836	3.10884	3.32522	5.719	1.73345	2.51576	2.48242	1.63638
NR_026758	chr2	130783572	130808704	-	25132	1	FAR2P1|HEL-182|-|2q21.1|pseudo	1.241	1.322	1.253	1.197		10.0267	9.116	9.82579	9.48391	3.29657	3.24548	3.32577	3.1884
NR_132779	chr8	11562871	11563067	+	196	1	SNORA99|-|-|8p23.1|snoRNA	0	0	0	0
NR_120466	chr12	15154767	15159617	+	4850	1	LINC01489|-|-|12p12.3|ncRNA	0.008	0.004	0	0.017		1.1382	0.832232	3.23669		1.69452		0.186755	-0.264943
NM_021248	chr20	44802378	44937137	-	134759	1	CDH22|C20orf25|dJ998H6.1|-|20q13.12|protein-coding	0.027	0.017	0.021	0.025		3.35537	2.82983	3.834	2.92161	1.93885	1.54676	1.74647	1.50071
NR_024066	chr3	150690465	150798513	+	108048	1	CLRN1-AS1|CLRN1OS|UCRP|-|3q25.1|ncRNA	0.011	0.013	0.013	0.018		2.9443	1.3552	3.32522	2.15191	1.73345	1.10562	1.55792	0.438511
NM_052916	chr17	74138555	74236574	-	98019	1	RNF157|-|-|17q25.1|protein-coding	0.601	0.532	0.622	0.514		8.63186	7.92526	8.51652	8.35987	3.09026	3.06348	3.10967	2.98646
NM_001146218	chr21	40759689	40769815	+	10126	1	GET1|CHD5|WRB|-|21q22.2|protein-coding	2.428	2.552	2.435	2.739		11.0345	10.2182	11.1078	10.5503	3.47351	3.39921	3.46396	3.35307
NM_138341	chr12	112369087	112451023	-	81936	1	TMEM116|-|-|12q24.12-q24.13|protein-coding	0.111	0.135	0.109	0.119		6.53046	5.15143	6.25049	5.56469	2.64397	2.4763	2.70719	2.36497
NR_125966	chr1	181143620	181151342	+	7722	1	LINC01732|-|-|1q25.3|ncRNA	0.029	0	0	0.005			2.94718	1.34132		0.423658			1.55933
NM_001163079	chr22	17597187	17602250	-	5063	1	TMEM121B|CECR6|-|22q11.1|protein-coding	3.102	2.817	3.101	3.121		11.1859	10.6205	11.31	10.9383	3.49953	3.45132	3.48361	3.40878
NR_001568	chr2	47562454	47562653	+	199	1	BCYRN1|BC200|BC200a|LINC00004|NCRNA00004|-|2p21|ncRNA	16.271	13.896	15.917	14.815		13.6314	13.3422	13.7223	13.5635	3.77845	3.76165	3.76887	3.73793
NR_040021	chr20	36305312	36311636	+	6324	1	LOC100287792|-|-|20q11.23|ncRNA	0.006	0	0.003	0			0.359793		-0.201493				-1.47476
NM_001185156	chr1	207070788	207077484	+	6696	1	IL24|C49A|FISP|IL10B|MDA7|MOB5|ST16|-|1q32.1|protein-coding	0	0.006	0	0.019		1.75951		3.40896		1.76933		0.815173
NM_001014442	chr13	24463007	24466242	+	3235	1	PCOTH|C1QTNF9B-AS1|-|13q12.12|protein-coding	1.674	1.658	1.478	1.296		10.3737	9.60751	9.94886	9.74897	3.31453	3.28525	3.37486	3.26416
NM_001284336	chr15	44829266	44855001	+	25735	1	EIF3J|EIF3S1|eIF3-alpha|eIF3-p35|-|15q21.1|protein-coding	3.112	2.663	3.094	2.61		11.0998	10.6258	11.0331	10.9347	3.46377	3.45084	3.47246	3.4095
NM_001353216	chr18	46567844	46987015	-	419171	1	DYM|DMC|SMC|-|18q21.1|protein-coding	0.103	0.092	0.104	0.097		5.94283	5.02859	5.9339	5.48933	2.56898	2.45663	2.57115	2.33015
NR_026591	chr5	34905366	34915609	-	10243	1	RAD1|HRAD1|REC1|-|5p13.2|protein-coding	4.547	4.843	4.787	5.077		12.0163	11.2485	12.0636	11.6351	3.59259	3.54042	3.58692	3.49166
NR_038841	chr4	87846046	87856002	-	9956	1	AFF1-AS1|-|-|4q21.3|ncRNA	0.174	0.182	0.17	0.19		6.98822	5.88965	6.97517	6.27801	2.80223	2.65031	2.80493	2.55818
NR_146444	chr19	9799536	9811452	-	11916	1	ZNF812P|ZNF812|-|19p13.2|pseudo	0.006	0.003	0.003	0.007		0.697375	0.359793	1.86245	-0.201493	0.8972		-0.519994	-1.47476
NR_135602	chr2	8992820	9143813	-	150993	1	MBOAT2|LPAAT|LPCAT4|LPEAT|LPLAT 2|OACT2|-|2p25.1|protein-coding	0.219	0.176	0.22	0.183		6.93685	6.26739	6.91703	6.69182	2.79015	2.7424	2.79428	2.64786
NR_024576	chr10	12171640	12211957	+	40317	1	SEC61A2|-|-|10p14|protein-coding	1.642	1.664	1.808	1.634		10.3792	9.57582	10.3078	10.0724	3.36566	3.33234	3.37563	3.2594
NM_001243007	chr14	75319736	75330537	-	10801	1	PROX2|PROX-2|-|14q24.3|protein-coding	0.277	0.183	0.304	0.213		6.99662	6.65322	7.15215	7.21086	2.83838	2.85017	2.80666	2.73405
NM_152913	chr7	98444113	98467637	-	23524	1	TMEM130|-|-|7q22.1|protein-coding	0.186	0.3	0.207	0.248		7.75405	5.99917	7.38777	6.59406	2.88514	2.72117	2.95495	2.58476
NR_039920	chr22	46509446	46509537	+	91	1	MIR4763|-|-|22q13.31|ncRNA	0	0	0	0
NR_030338	chr10	98588426	98588521	-	95	1	MIR607|MIRN607|hsa-mir-607|-|10q24.1|ncRNA	0	0	0	0
NR_040246	chr12	106890188	107168609	-	278421	1	LOC100287944|-|-|12q23.3|ncRNA	0.057	0.051	0.064	0.047		5.03881	4.05692	4.81171	4.71011	2.26655	2.23576	2.33308	2.02039
NM_001080500	chr2	215275778	215443699	+	167921	1	VWC2L|-|-|2q34-q35|protein-coding	0.003	0.003	0.002	0.002		0.697375	-0.778511	-0.0778146	-0.852246			-0.519994
NM_002150	chr12	122277433	122296765	-	19332	1	HPD|4-HPPD|4HPPD|GLOD3|HPPDASE|PPD|-|12q24.31|protein-coding	0.034	0.041	0.062	0.033		4.70437	3.2084	4.26399	4.65915	2.09221	2.22007	2.234	1.68185
NR_038238	chr2	231751261	231769232	+	17971	1	LOC151484|-|-|2q37.1|ncRNA	0	0	0.01	0.007				1.86245	1.73083	0.8972	0.791465
NR_135233	chr19	22798359	22806773	-	8414	1	LINC01785|-|-|19p12|ncRNA	0.004	0	0	0			-0.306072
NR_120467	chr12	132906436	132908161	+	1725	1	LOC101928416|-|-|12q24.33|ncRNA	0.022	0	0	0			2.49351						1.31818
NM_001364506	chr5	74063074	74068318	+	5244	1	NSA2|CDK105|HCL-G1|HCLG1|HUSSY-29|HUSSY29|TINP1|-|5q13.3|protein-coding	6.178	5.642	5.71	5.574		12.2502	11.7519	12.2083	11.9181	3.60979	3.57508	3.61474	3.55482
NM_153837	chr16	57576555	57611100	+	34545	1	ADGRG5|GPR114|PGR27|-|16q21|protein-coding	0.311	0.462	0.306	0.462		8.41568	6.84335	8.35133	7.22139	3.06201	2.85228	3.07308	2.7747
NM_001005483	chr14	20388766	20389737	+	971	1	OR4K5|OR14-16|-|14q11.2|protein-coding	0	0	0	0
NR_145423	chr14	51771029	51795103	-	24074	1	LINC00519|C14orf30|c14_5317|-|14q21.3|ncRNA	0.008	0.003	0	0.009		0.697375	0.832232	2.25168		1.171		-0.519994	-0.264943
NM_001291476	chr17	35969790	36003475	-	33685	1	DDX52|HUSSY19|ROK1|-|17q12|protein-coding	2.003	1.935	2.131	1.951		10.6104	9.90218	10.5824	10.3362	3.4036	3.36964	3.40741	3.30775
NM_003082	chr14	62229138	62263146	+	34008	1	SNAPC1|PTFgamma|SNAP43|-|14q23.2|protein-coding	0.216	0.226	0.199	0.294		7.32002	6.24474	7.6513	6.5308	2.93571	2.70726	2.87185	2.64264
NM_018666	chrX	134975867	134995221	+	19354	1	SAGE1|CT14|SAGE|-|Xq26.3|protein-coding	0	0.014	0	0.013		3.05786		2.82121		1.49631		1.61252
NM_001077619	chr8	59323920	59364060	+	40140	1	UBXN2B|p37|-|8q12.1|protein-coding	0.908	0.822	1.025	0.856		9.29858	8.60292	9.30648	9.16156	3.21824	3.19559	3.21701	3.10483
NM_001287443	chr4	129732999	129796379	+	63380	1	JADE1|PHF17|-|4q28.2|protein-coding	2.353	2.309	2.323	2.237		10.8812	10.1666	10.7943	10.4747	3.43219	3.38883	3.44377	3.34577
NM_005131	chr18	214520	268047	-	53527	1	THOC1|HPR1|P84|P84N5|-|18p11.32|protein-coding	0.655	0.62	0.625	0.623		8.86643	8.06655	8.81439	8.36759	3.13986	3.06481	3.14835	3.01195
NM_001261830	chr18	61445011	61472610	+	27599	1	SERPINB7|MEGSIN|PPKN|TP55|-|18q21.33|protein-coding	0.005	0.009	0.001	0.006		2.38082	0.06038	1.6237	-1.96472	0.699287		1.25146	-4.04979
NM_014442	chr19	51954251	51961708	-	7457	1	SIGLEC8|SAF2|SIGLEC-8|SIGLEC8L|-|19q13.41|protein-coding	0	0	0.016	0					2.48517		1.31334
NM_001272063	chrX	51927984	51935364	-	7380	2	MAGED4|MAGE-D4|MAGE-E1|MAGE1|MAGEE1|-|Xp11.22|protein-coding	1.379	2.893	1.831	1.964		11.2267	9.28915	10.5927	10.0927	3.405	3.33524	3.48887	3.21555
NM_001002915	chr19	46651039	46664561	+	13522	1	IGFL2|UNQ645|VPRI645|-|19q13.32|protein-coding	0	0.015	0.006	0.006		3.16358		1.6237	0.910978	0.699287	-0.134512	1.66156
NM_001319949	chr19	51461887	51472228	-	10341	1	KLK6|Bssp|Klk7|PRSS18|PRSS9|SP59|hK6|-|19q13.41|protein-coding	0.076	0.042	0.057	0.108		4.7413	4.52936	6.10027	4.5242	2.60887	2.17766	2.24528	2.17931
NM_001170631	chr1	207131312	207143805	-	12493	1	FCAMR|CD351|FCA/MR|FKSG87|-|1q32.1|protein-coding	0.006	0	0.003	0.003			0.359793	0.550164	-0.201493	-0.862065			-1.47476
NM_000840	chr7	86273230	86494192	+	220962	1	GRM3|GLUR3|GPRC1C|MGLUR3|mGlu3|-|7q21.11-q21.12|protein-coding	0.036	0.033	0.046	0.032		4.37176	3.30227	4.21633	4.18008	2.07599	2.06353	2.12821	1.72346
NM_152997	chr4	71091841	71100968	+	9127	1	FDCSP|C4orf7|FDC-SP|-|4q13.3|4q13|protein-coding	0	0.005	0	0.009		1.48013		2.25168		1.171		0.565725
NM_024943	chr4	38968366	39034029	-	65663	1	TMEM156|-|-|4p14|protein-coding	0.003	0.007	0.003	0.004		1.99572	-0.778511	0.995723	-0.201493	-0.00618404		0.99691
NM_006829	chr10	88728239	88730672	+	2433	1	ADIRF|AFRO|APM2|C10orf116|apM-2|-|10q23.2|protein-coding	1.293	1.145	1.496	1.101		9.80642	9.18341	9.69631	9.76839	3.27744	3.28812	3.29373	3.19903
NM_018270	chr20	61427825	61433081	+	5256	1	MRGBP|C20orf20|Eaf7|MRG15BP|URCC4|-|20q13.33|protein-coding	7.707	7.433	7.655	8.184		12.6727	12.115	12.8031	12.3886	3.67842	3.63094	3.66365	3.59873
NR_030395	chr22	38240279	38240378	-	99	1	MIR658|MIRN658|hsa-mir-658|-|22q13.1|ncRNA	1.504	5.041	4.968	3.775		12.0777	9.43165	11.6047	11.6947	3.53664	3.54778	3.59427	3.23751
NR_159803	chrX	38128416	38186762	-	58346	1	RPGR|COD1|CORDX1|CRD|PCDX|RP15|RP3|XLRP3|orf15|-|Xp11.4|protein-coding	0.171	0.147	0.193	0.144		6.66095	5.86109	6.54583	6.48167	2.71058	2.69637	2.73573	2.55117
NM_001258351	chr19	544053	549922	+	5869	1	GZMM|LMET1|MET1|-|19p13.3|protein-coding	0.048	0	0.037	0.085			3.7747	5.72937	3.83065	2.51838	1.93759		1.91636
NM_024996	chr3	158362317	158410360	+	48043	1	GFM1|COXPD1|EFG|EFG1|EFGM|EGF1|GFM|hEFG1|mtEF-G1|-|3q25.32|protein-coding	1.338	1.327	1.386	1.428		10.0325	9.23959	10.0991	9.64582	3.33615	3.2699	3.3266	3.20783
NM_001317991	chr9	35104114	35111449	-	7335	1	FAM214B|KIAA1539|-|9p13.3|protein-coding	1.398	1.587	1.481	1.393		10.3066	9.31163	10.0606	9.75222	3.33065	3.28573	3.3655	3.21903
NM_001351541	chr9	82186688	82341796	+	155108	1	TLE4|BCE-1|BCE1|E(spI)|E(spl)|ESG|ESG4|GRG4|Grg-4|-|9q21.31|protein-coding	0.156	0.086	0.134	0.096		5.83949	5.71032	5.91785	5.8961	2.56507	2.55976	2.54584	2.51357
NR_108020	chr5	166332227	166353375	-	21148	1	LINC01947|CTB-7E3.1|-|5q34|ncRNA	0	0.004	0	0		1.1382						0.186755
NM_001348291	chr11	4880749	4881893	-	1144	1	OR51H1|OR51H1P|-|11p15.4|protein-coding	0	0	0	0.018				3.32522		1.73345
NM_001080507	chr6	74078280	74079515	-	1235	1	OOEP|C6orf156|FLOPED|HOEP19|KHDC2|-|6q13|protein-coding	0	0.017	0	0		3.35537						1.74647
NM_001353814	chr20	45128269	45142211	-	13942	1	ZNF334|-|-|20q13.12|protein-coding	0.623	0.692	0.706	0.555		9.03478	7.9843	8.63538	8.56318	3.11026	3.09815	3.17549	2.99717
NR_110047	chr11	113558268	113577095	-	18827	1	TMPRSS5|SPINESIN|-|11q23.2|protein-coding	0.075	0.064	0.072	0.055		5.38674	4.50761	5.05515	4.89914	2.33775	2.29253	2.42941	2.17236
NR_137281	chr17	70399463	70588943	-	189480	1	LINC00673|ERRLR01|HI-LNC75|HILNC75|LUCAIR1|SLNCR|SLNCR1|-|17q24.3|ncRNA	0.006	0.007	0.01	0.008		1.99572	0.359793	2.06926	1.73083	1.04911	0.791465	0.99691	-1.47476
NR_135813	chr1	149649060	149719362	-	70302	1	LOC101929798|CH17-118O6.3|-|1p11.2|pseudo	0.043	0.04	0.053	0.043		4.66654	3.59406	4.67395	4.40743	2.22464	2.13994	2.22235	1.84561
NM_001324393	chr8	28747912	28910779	+	162867	1	HMBOX1|HNF1LA|HOT1|PBHNF|-|8p21.1-p12|protein-coding	0.077	0.065	0.068	0.064		5.4105	4.55083	5.28987	4.80741	2.40323	2.26526	2.43576	2.18613
NR_038439	chr17	48633568	48639469	-	5901	1	CACNA1G-AS1|CAS1|-|17q21.33|ncRNA	0.221	0.254	0.25	0.208		7.49899	6.28232	7.11536	6.89699	2.83094	2.78597	2.9067	2.6513
NR_030169	chr10	104196269	104196341	+	72	1	MIR146B|MIRN146B|miRNA146B|mir-146b|-|10q24.32|ncRNA	0	0	0	0
NR_027256	chr6	41176292	41185685	-	9393	1	TREML3P|TLT3|TREML3|-|6p21.1|pseudo	0	0	0.004	0					0.260224		-1.94217
NM_001004297	chr10	45798100	45811056	-	12956	1	OR13A1|-|-|10q11.21|protein-coding	0.05	0.006	0.014	0.011		1.75951	3.84174	2.56248	2.27085	1.35754	1.18323	0.815173	1.94176
NM_007361	chr14	52471527	52535777	-	64250	1	NID2|NID-2|-|14q22.1|protein-coding	0.18	0.173	0.181	0.151		6.91051	5.94533	6.61935	6.37864	2.72669	2.67325	2.78879	2.57176
NM_005635	chrX	48114827	48126879	+	12052	1	SSX1|CT5.1|SSRC|-|Xp11.23|protein-coding	0.009	0.035	0.003	0		4.46192	1.02566		-0.201493			2.15767	0.03655
NR_003261	chr17	13927815	13928915	+	1100	1	CDRT15P1|CDRT15P|-|17p12|pseudo	0.068	0.076	0.107	0.038		5.65007	4.3467	4.48249	5.53497	2.1643	2.46857	2.49827	2.11992
NR_110855	chr6	17501596	17511496	-	9900	1	LOC101928491|-|-|6p22.3|ncRNA	0.273	0.214	0.276	0.185		7.23641	6.62934	6.93387	7.05578	2.79366	2.81881	2.85527	2.72886
NR_135240	chr14	101908413	101910651	+	2238	1	LINC02314|-|-|14q32.31|ncRNA	0	0	0	0
NM_003602	chr7	72742164	72772634	+	30470	1	FKBP6|FKBP36|-|7q11.23|protein-coding	0.003	0.008	0.002	0.007		2.20034	-0.778511	1.86245	-0.852246	0.8972		1.13772
NM_001317395	chr12	109886460	109915105	-	28645	1	KCTD10|BTBD28|MSTP028|ULRO61|hBACURD3|-|12q24.11|protein-coding	2.718	2.807	3.052	3.094		11.1805	10.4035	11.2966	10.9127	3.49782	3.44794	3.48291	3.37899
NM_018359	chr4	186320692	186347118	-	26426	1	UFSP2|BHD|C4orf20|SEMDDR|-|4q35.1|protein-coding	0.853	0.911	0.828	0.781		9.45611	8.5003	9.16446	8.819	3.19605	3.14062	3.24125	3.08751
NM_021267	chr19	18979354	19006967	-	27613	1	CERS1|EPM8|GDF-1|GDF1|LAG1|LASS1|UOG1|-|19p13.11|protein-coding	1.529	1.13	1.458	1.111		9.78622	9.45872	9.71032	9.7271	3.27952	3.28201	3.29075	3.24165
NM_001080416	chr8	67474410	67525453	-	51043	1	MYBL1|A-MYB|AMYB|-|8q13.1|protein-coding	0.104	0.065	0.113	0.085		5.4105	5.04446	5.72937	5.62253	2.51838	2.49122	2.43576	2.3347
NM_013229	chr12	99039068	99129211	+	90143	1	APAF1|APAF-1|CED4|-|12q23.1|protein-coding	0.317	0.264	0.3	0.275		7.55816	6.87474	7.54783	7.1896	2.91606	2.84591	2.91804	2.7813
NM_001308141	chr1	33086424	33116533	-	30109	1	ZBTB8OS|ARCH|ARCH2|-|1p35.1|protein-coding	0.557	0.655	0.619	0.61		8.95058	7.8004	8.78173	8.35211	3.13451	3.06214	3.16198	2.96355
NM_001042635	chr14	23938912	23947382	+	8470	1	NGDN|C14orf120|CANu1|LCP5|NGD|lpd-2|-|14q11.2|protein-coding	3.691	3.79	3.668	3.937		11.6406	10.906	11.6698	11.2078	3.54471	3.48643	3.54109	3.44705
NR_028043	chr11	2161742	2169896	+	8154	1	IGF2-AS|IGF2-AS1|IGF2AS|PEG8|-|11p15.5|ncRNA	0.005	0	0	0			0.06038						-4.04979
NM_001204126	chr12	25205640	25261269	+	55629	1	LRMP|JAW1|-|12p12.1|protein-coding	0.004	0.003	0.002	0.008		0.697375	-0.306072	2.06926	-0.852246	1.04911		-0.519994
NM_001142565	chr11	61170120	61197447	-	27327	1	CPSF7|CFIm59|-|11q12.2|protein-coding	7.622	7.339	7.708	7.27		12.6532	12.0968	12.6197	12.3997	3.65761	3.63223	3.66143	3.59656
NM_001351273	chr19	1452983	1473243	+	20260	1	APC2|APCL|-|19p13.3|protein-coding	0.323	0.145	0.229	0.16		6.63996	6.90553	6.70901	6.75617	2.7461	2.75621	2.73118	2.78775
NM_130794	chr20	23431049	23433513	-	2464	1	CST11|CST8L|CTES2|SC13|dJ322G13.6|-|20p11.21|protein-coding	0	0.034	0.016	0.017		4.4175		3.23669	2.48517	1.69452	1.31334	2.14323
NM_001320264	chr10	75880013	75910586	-	30573	1	AP3M1|-|-|10q22.2|protein-coding	1.976	1.7	1.96	1.879		10.412	9.87989	10.5242	10.202	3.39563	3.35078	3.38018	3.30449
NM_020535	chr19_gl000209_random	86691	96155	+	9464	1	KIR2DL5A|CD158F|KIR2DL5|KIR2DL5.1|KIR2DL5.3|-|19p13.3|protein-coding	0	0	0	0.004				0.995723		-0.00618404
NM_139076	chr4	84380670	84406253	-	25583	1	ABRAXAS1|ABRA1|CCDC98|FAM175A|-|4q21.23|protein-coding	1.195	1.139	1.075	1.13		9.79837	9.05397	9.73658	9.238	3.28341	3.20758	3.29254	3.17855
NM_030809	chr12	51454988	51477379	-	22391	1	CSRNP2|C12orf2|C12orf22|FAM130A1|PPP1R72|TAIP-12|-|12q13.12|protein-coding	2.137	2.024	2.23	2.048		10.6794	10.0085	10.6576	10.4091	3.41381	3.37977	3.41675	3.32316
NM_001039661	chr11	126152982	126164828	+	11846	1	TIRAP|BACTS1|Mal|MyD88-2|wyatt|-|11q24.2|protein-coding	0.602	0.607	0.739	0.839		8.83395	7.92799	9.27541	8.6365	3.21341	3.11045	3.14306	2.98695
NR_024162	chr19	58336667	58338830	-	2163	1	FKBP1AP1|FKBP12|FKBP1P1|-|19q13.43|pseudo	0.12	0.269	0.282	0.221		7.58691	5.27946	7.20925	7.0903	2.84985	2.82585	2.92351	2.40039
NR_046852	chr3	171594142	171618530	-	24388	1	TMEM212-AS1|-|-|3q26.31|ncRNA	0.003	0.003	0.005	0.007		0.697375	-0.778511	1.86245	0.61836	0.8972	-0.693481	-0.519994
NM_001145127	chr17	18281092	18292960	+	11868	1	EVPLL|-|-|17p11.2|protein-coding	0.016	0.005	0	0.003		1.48013	1.97054	0.550164		-0.862065		0.565725	0.978588
NM_001291345	chr1	1570603	1655769	-	85166	1	CDK11B|CDC2L1|CDK11|CDK11-p110|CDK11-p46|CDK11-p58|CLK-1|PITSLREA|PK58|p58|p58CDC2L1|p58CLK-1|-|1p36.33|protein-coding	2.176	2.142	2.209	2.126		10.7662	10.0382	10.7154	10.3939	3.42162	3.37767	3.42843	3.32743
NM_138960	chrX	89176907	89177882	+	975	1	TGIF2LX|TGIFLX|-|Xq21.31|protein-coding	0	0	0	0
NM_001320825	chr2	74648857	74652882	+	4025	1	WDR54|-|-|2p13.1|protein-coding	9.279	9.908	9.913	9.904		13.1131	12.4199	13.0986	12.8035	3.71134	3.67846	3.71294	3.63458
NR_029843	chr19	52195865	52195934	+	69	1	MIR99B|MIRN99B|mir-99b|-|19q13.41|ncRNA	0	0	0	0
NM_001142276	chr11	129939789	130014700	+	74911	1	APLP2|APLP-2|APPH|APPL2|CDEBP|-|11q24.3|protein-coding	7.311	6.545	7.318	6.797		12.4777	12.0284	12.5155	12.3163	3.64565	3.6225	3.64128	3.58838
NR_161203	chr6	139046352	139094840	-	48488	1	GVQW2|-|-|6q24.1|ncRNA	0.087	0.081	0.062	0.076		5.74771	4.75135	5.55603	4.65915	2.47405	2.22007	2.52299	2.24834
NM_001346344	chr11	46638826	46697568	+	58742	1	ATG13|KIAA0652|PARATARG8|-|11p11.2|protein-coding	1.837	1.828	1.806	1.988		10.5233	9.7601	10.6115	10.0706	3.40756	3.33208	3.39551	3.2869
NR_136553	chr6	108616258	108847204	+	230946	1	AFG1L|AFG1|LACE1|c222389|-|6q21|protein-coding	0.033	0.028	0.033	0.035		4.11999	3.15937	4.35512	3.64702	2.12271	1.86672	2.04264	1.65964
NR_160744	chr10	75561674	75571578	-	9904	1	NDST2|HSST2|N-HSST 2|NST2|-|10q22.2|protein-coding	2.895	2.662	3.029	2.633		11.0992	10.5071	11.0467	10.9006	3.46554	3.44633	3.47239	3.39329
NM_014727	chr19	36208921	36229781	+	20860	1	KMT2B|CXXC10|DYT28|HRX2|MLL1B|MLL2|MLL4|TRX2|WBP-7|WBP7|-|19q13.12|protein-coding	5.359	5.071	5.46	5.226		12.0867	11.5183	12.1084	11.8463	3.59794	3.56636	3.59535	3.52586
NM_001007090	chr8	13424378	13425797	+	1419	1	C8orf48|-|-|8p22|protein-coding	0.984	0.571	0.43	0.38		8.74027	8.73492	8.04871	7.76739	3.00876	2.95743	3.12768	3.1268
NM_001271943	chr6	41651716	41703265	-	51549	1	TFEB|ALPHATFEB|BHLHE35|TCFEB|-|6p21.1|protein-coding	0.017	0.028	0.022	0.029		4.11999	2.0701	4.06387	2.99627	2.02285	1.58317	2.04264	1.0497
NM_002621	chrX	47483612	47489704	-	6092	1	CFP|BFD|PFC|PFD|PROPERDIN|-|Xp11.23|protein-coding	0.379	0.29	0.536	0.613		7.7021	7.16809	8.78933	8.12104	3.13575	3.02166	2.94525	2.84159
NM_006510	chr6_cox_hap2	393803	414790	-	18552.6	7	TRIM27|RFP|RNF76|-|6p22.1|protein-coding	0.057	0.05	0.082	0.073		5.00847	4.05692	5.49366	5.10787	2.45777	2.35272	2.32437	2.02039
NR_029692	chr15	89911248	89911337	+	89	1	MIR9-3|MIRN9-3|hsa-mir-9-3|miRNA9-3|mir-9-3|-|15q26.1|ncRNA	0	0	0	0
NM_007254	chr19	50364461	50370833	-	6372	1	PNKP|AOA4|EIEE10|MCSZ|PNK|-|19q13.33|protein-coding	8.621	9.476	8.689	8.84		13.0448	12.2991	12.9225	12.5919	3.69182	3.65443	3.7054	3.62048
NM_001282405	chr10	64893007	64914791	+	21784	1	NRBF2|COPR|COPR1|COPR2|NRBF-2|-|10q21.3|protein-coding	1.128	1.054	1.143	1.048		9.67953	8.95921	9.6199	9.33644	3.26602	3.22287	3.27494	3.16337
NR_126580	chr10	51464144	51486327	-	22183	1	AGAP7P|AGAP-7|AGAP7|CTGLF4|bA109G10.1|-|10q11.22|pseudo	0.041	0.032	0.024	0.052		4.32461	3.51584	4.96828	3.13592	2.31275	1.64889	2.11257	1.81387
NM_001005199	chr11	56057603	56058538	-	935	1	OR8H1|OR11-180|-|11q12.1|protein-coding	0	0	0	0
NM_024775	chr2	39005352	39012144	+	6792	1	GEMIN6|-|-|2p22.1|protein-coding	2.255	2.691	1.999	2.617		11.1158	10.0968	11.0373	10.2336	3.46431	3.35524	3.47454	3.33582
NR_036225	chr2	110827538	110827619	-	81	1	MIR4267|-|-|2q13|ncRNA	0	0	0	0
NM_005313	chr15	44038636	44065476	+	26840	1	PDIA3|ER60|ERp57|ERp60|ERp61|GRP57|GRP58|HEL-S-269|HEL-S-93n|HsT17083|P58|PI-PLC|-|15q15.3|protein-coding	18.967	19.684	18.968	19.48		14.165	13.594	14.1462	13.8449	3.82235	3.79128	3.82426	3.7649
NR_132375	chr13	75814724	75826148	+	11424	1	LINC01078|-|-|13q22.2|ncRNA	0	0	0.005	0.005				1.34132	0.61836	0.423658	-0.693481
NR_146153	chrUn_gl000220	155996	156152	+	156	2	RNA5-8SN3|-|-|-|rRNA	2.028	2.133	2.396	2.529		10.7597	9.92255	10.9843	10.5243	3.45737	3.39566	3.42757	3.31071
NM_001271748	chrX	55026796	55035490	+	8694	1	APEX2|APE2|APEXL2|XTH2|ZGRF2|-|Xp11.21|protein-coding	5.389	5.544	4.997	5.254		12.2234	11.5275	12.1167	11.704	3.59893	3.54893	3.61157	3.52701
NM_013941	chr6_cox_hap2	926494	927532	+	1038	8	OR10C1|OR10C1P|OR10C2|OR6-31|hs6M1-17|-|6p22.1|protein-coding	0	0	0	0
NR_030725	chr1	28832555	28865806	+	33251	1	RCC1|CHC1|RCC1-I|SNHG3-RCC1|-|1p35.3|protein-coding	9.551	9.725	9.216	9.835		13.0845	12.4673	13.0877	12.6864	3.71014	3.66522	3.70979	3.64008
NR_104007	chr7	72440213	72443674	+	3461	1	LOC100101148|-|-|7q11.23|pseudo	0.419	0.162	0.438	0.234		6.80984	7.33287	7.29778	7.79698	2.86746	2.96291	2.76762	2.87438
NR_030180	chr19	54169933	54170016	+	83	2	MIR512-1|MIRN512-1|mir-512-1|-|19q13.42|ncRNA	0	0	0	0
NM_001324376	chr10	35297479	35363211	-	65732	1	CUL2|-|-|10p11.21|protein-coding	0.348	0.335	0.349	0.32		7.92314	7.02796	7.78255	7.43242	2.96024	2.89383	2.98607	2.81311
NM_001083112	chr2	157292064	157442915	+	150851	1	GPD2|GDH2|GPDM|mGPDH|-|2q24.1|protein-coding	0.461	0.327	0.433	0.361		7.8861	7.48974	7.96927	7.77855	2.99445	2.9595	2.97931	2.90492
NM_001318185	chr16	31404656	31437826	+	33170	1	ITGAD|ADB2|CD11D|-|16p11.2|protein-coding	0.007	0.005	0.001	0.008		1.48013	0.612943	2.06926	-1.96472	1.04911		0.565725	-0.706175
NM_005292	chr13	99906967	99910682	-	3715	1	GPR18|-|-|13q32.3|protein-coding	0.05	0	0.074	0			3.84174		4.94312		2.30542		1.94176
NR_038405	chrX	137794269	137798763	+	4494	1	FGF13-AS1|-|-|Xq26.3|ncRNA	0.58	0.523	0.455	0.79		8.60572	7.86685	9.18221	7.85809	3.19884	2.97418	3.1053	2.97579
NM_018488	chr17	59533849	59562471	+	28622	1	TBX4|ICPPS|SPS|-|17q23.2|protein-coding	0.002	0.001	0.005	0.015		-0.986069	-1.44438	3.04284	0.61836	1.60542	-0.693481
NM_080741	chr2	242752491	242758739	+	6248	1	NEU4|-|-|2q37.3|protein-coding	0.024	0.05	0.05	0.007		5.00847	2.6364	1.86245	4.31391	0.8972	2.109	2.32437	1.39857
NM_003433	chr19	58944181	58951520	-	7339	1	ZNF132|pHZ-12|-|19q13.43|protein-coding	0.385	0.459	0.418	0.356		8.4057	7.19389	7.94766	7.72197	2.99053	2.94897	3.07137	2.84677
NM_001159596	chr13	103451469	103493883	+	42414	1	BIVM|-|-|13q33.1|protein-coding	0.368	0.239	0.332	0.226		7.40572	7.11972	7.2439	7.35227	2.85677	2.87819	2.88864	2.83182
NR_134285	chr8	146024261	146036139	+	11878	1	ZNF517|-|-|8q24.3|protein-coding	0.932	1.15	0.951	1.126		9.8131	8.64576	9.73109	9.04129	3.2826	3.17653	3.29471	3.11199
NM_001353095	chr13	113831851	113862983	-	31132	1	PCID2|F10|-|13q34|protein-coding	2.005	2.009	2.049	2.045		10.668	9.90382	10.6553	10.2732	3.4135	3.36082	3.41521	3.30798
NM_001199288	chr2	170550964	170558218	+	7254	1	PHOSPHO2|-|-|2q31.1|protein-coding	0.936	1.221	1.071	0.993		9.9049	8.6528	9.53641	9.23202	3.25345	3.20665	3.30814	3.11317
NM_018947	chr7	25158270	25164980	-	6710	1	CYCS|CYC|HCS|THC4|-|7p15.3|protein-coding	21.825	22.212	20.542	22.41		14.3502	13.8245	14.3633	13.9729	3.84431	3.80456	3.84299	3.78915
NR_002944	chr19	11776551	11777904	-	1353	1	HNRNPA1P10|HNRPA1L-2|-|19p13.2|pseudo	6.973	7.177	5.875	7.35		12.619	11.9507	12.6367	11.9638	3.65954	3.58061	3.65752	3.57902
NR_106871	chr20	62708308	62708363	-	55	1	MIR6813|hsa-mir-6813|-|20q13.33|ncRNA	0	0	0.358	0					7.47328		2.90174
NR_073106	chr5	52285182	52390609	+	105427	1	ITGA2|BR|CD49B|GPIa|HPA-5|VLA-2|VLAA2|-|5q11.2|protein-coding	0.051	0.06	0.052	0.047		5.28785	3.87426	4.81171	4.37686	2.26655	2.12989	2.40268	1.95392
NR_135665	chr15	40075107	40077817	+	2710	1	LOC105370941|-|-|15q14|ncRNA	0.419	0.407	0.799	0.598		8.22146	7.33287	8.75096	8.76178	3.12944	3.13122	3.03939	2.87438
NM_183059	chr1	211649864	211666259	-	16395	1	RD3|C1orf36|LCA12|-|1q32.3|protein-coding	0.044	0.041	0.014	0.01		4.70437	3.63181	2.41486	2.27085	1.27194	1.18323	2.234	1.86069
NM_005164	chr12	39943835	40013605	-	69770	1	ABCD2|ABC39|ALDL1|ALDR|ALDRP|hALDR|-|12q12|protein-coding	0.003	0.003	0.003	0.003		0.697375	-0.778511	0.550164	-0.201493	-0.862065		-0.519994
NM_001349152	chr3	160801671	160823160	-	21489	1	B3GALNT1|B3GALT3|GLCT3|GLOB|Gb4Cer|P|P1|beta3Gal-T3|galT3|-|3q26.1|protein-coding	0.448	0.549	0.492	0.536		8.68006	7.44277	8.58143	7.98357	3.10122	2.99703	3.11771	2.89584
NM_001136041	chr3	13521806	13547916	+	26110	1	HDAC11|HD11|-|3p25.1|protein-coding	0.459	0.417	0.487	0.474		8.25865	7.4826	8.39105	7.96718	3.06885	2.99407	3.04591	2.90354
NR_029857	chr4	113569641	113569713	-	72	1	MIR302B|MIRN302B|mir-302b|-|4q25|ncRNA	2.326	1.444	1.093	7.786		10.1619	10.1477	12.7259	9.26465	3.6697	3.21174	3.3451	3.34308
NM_001304531	chr7	151253201	151329704	-	76503	1	PRKAG2|AAKG|AAKG2|CMH6|H91620p|WPWS|-|7q36.1|protein-coding	0.199	0.174	0.162	0.211		6.91934	6.11012	7.13754	6.20065	2.83543	2.63242	2.79063	2.6112
NM_001270449	chr12	109915428	109928527	+	13099	1	UBE3B|BPIDS|KOS|-|12q24.11|protein-coding	1.146	1.135	1.071	1.176		9.79298	8.98521	9.79838	9.23202	3.29254	3.20665	3.29175	3.16755
NM_001199691	chr1	95583479	95710509	+	127030	1	TLCD4-RWDD3|TMEM56-RWDD3|-|1p21.3|protein-coding	0.078	0.059	0.07	0.073		5.26209	4.57202	5.49366	4.85393	2.45777	2.27915	2.39564	2.19283
NM_001363964	chr3	120405528	120461527	-	55999	1	RABL3|-|-|3q13.33|protein-coding	0.562	0.546	0.567	0.599		8.67167	7.81507	8.75355	8.21128	3.12987	3.03761	3.11631	2.96626
NM_001145399	chr11	30406040	30607900	-	201860	1	MPPED2|239FB|C11orf8|-|11p14.1|protein-coding	0.023	0.029	0.033	0.027		4.17376	2.56651	3.9532	3.64702	1.98302	1.86672	2.06135	1.35981
NM_001351675	chr19	38893775	38899728	+	5953	1	FAM98C|-|-|19q13.2|protein-coding	0.581	0.713	0.664	0.729		9.08059	7.86968	9.05775	8.46474	3.17915	3.08147	3.18279	2.9763
NM_171827	chr2	87011728	87018837	-	7109	1	CD8A|CD8|Leu2|p32|-|2p11.2|protein-coding	0.031	0.079	0.017	0.041		5.7094	3.0567	4.60018	2.58247	2.20169	1.36875	2.51334	1.61198
NR_132994	chr6	58272112	58287724	-	15612	1	LINC00680|-|-|6p11.2|ncRNA	0.371	0.426	0.494	0.339		8.29137	7.13306	7.87188	7.99008	2.97671	2.99821	3.05161	2.83452
NM_001242842	chr11	3379157	3400376	-	21219	1	ZNF195|HRF1|ZNFP104|-|11p15.4|protein-coding	1.468	1.243	1.621	1.333		9.93226	9.39186	9.99246	9.89719	3.32084	3.30702	3.31212	3.23141
NM_001167621	chr22	46067678	46241187	+	173509	1	ATXN10|E46L|HUMEEP|SCA10|-|22q13.31|protein-coding	1.098	1.059	1.068	1.095		9.68678	8.91494	9.68785	9.22751	3.27618	3.20594	3.27602	3.15623
NM_145166	chr3	42695189	42709072	+	13883	1	ZBTB47|ZNF651|-|3p22.1|protein-coding	1.139	0.979	1.001	0.939		9.56642	8.97515	9.44981	9.12353	3.24029	3.18959	3.25798	3.16594
NM_003554	chr17	3336164	3337135	-	971	1	OR1E2|OR17-135|OR17-136|OR17-93|OR1E4|OR1E7|OST529|-|17p13.2|protein-coding	0	0	0	0
NM_001190818	chr1	52838501	52870143	-	31642	1	ORC1|HSORC1|ORC1L|PARC1|-|1p32.3|protein-coding	3.025	3.224	3.116	3.186		11.3927	10.5792	11.342	10.946	3.5036	3.45234	3.51004	3.40316
NM_001004715	chr14	20585627	20586597	+	970	1	OR4K17|OR14-29|-|14q11.2|protein-coding	0	0	0	0
NM_001727	chrX	135570106	135575938	+	5832	1	BRS3|BB3|BB3R|BBR3|-|Xq26.3|protein-coding	0	0	0	0
NM_031957	chr17	39182279	39183460	-	1181	1	KRTAP1-5|KAP1.5|KRTAP1.5|-|17q21.2|protein-coding	0	0	0	0
NM_001308321	chr3	122334462	122357894	+	23432	1	PARP15|ARTD7|BAL3|pART7|-|3q21.1|protein-coding	0.014	0	0.006	0.011			1.75125	2.56248	0.910978	1.35754	-0.134512		0.808383
NM_001042428	chr16	3162587	3170518	+	7931	1	ZNF205|RhitH|ZNF210|Zfp13|-|16p13.3|protein-coding	4.036	3.953	3.632	4.154		11.7051	11.0527	11.7529	11.192	3.55494	3.48439	3.54906	3.46633
NM_001291475	chr17	34538465	34540274	+	1809	1	CCL4L2|AT744.2|CCL4L|SCYA4L|SCYQ4L2|-|17q12|protein-coding	0	0	0	0
NM_001143957	chr6	97242001	97285353	-	43352	1	GPR63|PSP24(beta)|PSP24B|-|6q16.1|protein-coding	0.491	0.49	0.5	0.511		8.50585	7.59328	8.50746	8.00946	3.08873	3.0017	3.08845	2.92472
NM_001352506	chr13	50106082	50159694	-	53612	1	RCBTB1|CLLD7|CLLL7|GLP|RDEOA|-|13q14.2|protein-coding	1.011	0.95	1.021	0.899		9.52034	8.77938	9.38239	9.15528	3.22995	3.1946	3.25101	3.13412
NM_152394	chr3	150377672	150421707	-	44035	1	ERICH6|C3orf44|ERICH6A|FAM194A|-|3q25.1|protein-coding	0.015	0.012	0.009	0.021		2.82164	1.86455	3.56396	1.56173	1.83348	0.643147	1.49654	0.898827
NR_145477	chr18	21033251	21063104	+	29853	1	RIOK3|SUDD|-|18q11.2|protein-coding	0.896	0.891	0.931	0.947		9.42209	8.58107	9.46295	9.00718	3.24229	3.17108	3.23605	3.10116
NR_146740	chr6	88223653	88299750	-	76097	1	RARS2|ArgRS|DALRD2|PCH6|PRO1992|RARSL|-|6q15|protein-coding	0.716	0.759	0.696	0.649		9.17639	8.21278	8.87771	8.54028	3.15019	3.09428	3.19793	3.03787
NM_001005497	chr12	55758895	55759833	+	938	1	OR6C75|-|-|12q13.2|protein-coding	0	0	0	0
NR_121618	chr6	138051307	138060174	-	8867	1	LINC02539|-|-|6q23.3|ncRNA	0	0	0.004	0.009				2.25168	0.260224	1.171	-1.94217
NM_001256484	chr8	27348660	27403081	+	54421	1	EPHX2|ABHD20|CEH|SEH|-|8p21.2-p21.1|protein-coding	0.362	0.325	0.343	0.37		7.8767	7.09273	8.0074	7.40458	3.00133	2.88842	2.97759	2.82634
NR_004397	chr17	74554872	74554951	+	79	1	SNORD1C|R38C|snR38C|-|17q25.1|snoRNA	3.769	1.842	4.483	2.365		10.535	10.9403	10.8805	11.5298	3.44367	3.5273	3.39711	3.45158
NM_021733	chr19	50243017	50266563	-	23546	1	TSKS|PPP1R161|STK22S1|TSKS1|TSSKS|-|19q13.33|protein-coding	0.013	0.029	0.023	0.029		4.17376	1.62955	4.06387	3.06761	2.02285	1.61712	2.06135	0.704469
NM_001330714	chr5	43121667	43176424	+	54757	1	ZNF131|ZBTB35|pHZ-10|-|5p12|protein-coding	0.709	0.599	0.692	0.59		8.81362	8.19665	8.7301	8.53103	3.126	3.09272	3.13974	3.03503
NM_001033575	chr2	241499471	241503431	+	3960	1	DUSP28|DUSP26|VHP|-|2q37.3|protein-coding	0.977	0.809	1.307	1.195		9.27415	8.7232	9.8232	9.55163	3.29619	3.25575	3.21321	3.12486
NM_001940	chr12	7037122	7051484	+	14362	1	ATN1|B37|D12S755E|DRPLA|HRS|NOD|-|12p13.31|protein-coding	16.205	15.845	15.613	14.785		13.8326	13.3355	13.7191	13.5325	3.77812	3.75836	3.79	3.7372
NR_047493	chr13	46870580	46871979	-	1399	1	LINC00563|-|-|13q14.13|ncRNA	0	0.03	0	0		4.22571						2.07919
NM_001276352	chr1	67557850	67600653	-	42803	1	C1orf141|-|-|1p31.3|protein-coding	0.003	0.005	0.002	0.003		1.48013	-0.778511	0.550164	-0.852246	-0.862065		0.565725
NM_001350771	chr1	38147242	38156201	-	8959	1	C1orf109|-|-|1p34.3|protein-coding	4.84	4.54	4.528	4.628		11.9173	11.3511	11.9202	11.5459	3.57534	3.5293	3.57498	3.50476
NM_001278238	chr11	18749475	18813345	-	63870	1	PTPN5|PTPSTEP|STEP|STEP61|-|11p15.1|protein-coding	0.125	0.141	0.184	0.209		6.5971	5.3465	7.12279	6.40503	2.83244	2.6792	2.72183	2.41859
NM_001082973	chr12	25261223	25348094	-	86871	1	CASC1|LAS1|PPP1R54|-|12p12.1|protein-coding	0.008	0.008	0.004	0.006		2.20034	0.832232	1.6237	0.260224	0.699287	-1.94217	1.13772	-0.264943
NR_133918	chr3	123697524	123711017	-	13493	1	ROPN1|CT91|ODF6|RHPNAP1|ROPN1A|ropporin|-|3q21.1|protein-coding	0.004	0	0.012	0.034			-0.306072	4.31023	2.02345	2.10776	1.01682
NM_006370	chr14	68113803	68141349	-	27546	1	VTI1B|VTI1|VTI1-LIKE|VTI1L|VTI2|v-SNARE|vti1-rp1|-|14q24.1|protein-coding	3.17	3.44	3.418	3.319		11.4921	10.6561	11.4053	11.0945	3.51163	3.47177	3.52257	3.41361
NM_004604	chr16	31044879	31051485	+	6606	1	STX4|STX4A|p35-2|-|16p11.2|protein-coding	3.704	3.708	3.228	3.784		11.6071	10.9118	11.6084	11.0027	3.5371	3.45979	3.53693	3.44781
NM_001271088	chr1	151148780	151162673	-	13893	1	VPS72|CFL1|Swc2|TCFL1|YL-1|YL1|-|1q21.3|protein-coding	4.526	4.939	4.525	4.933		12.0463	11.2409	12.0191	11.5448	3.58725	3.52917	3.59052	3.49069
NM_001310137	chr16	29392639	29415866	-	23227	1	NPIPB11|NPIP|-|16p11.2|protein-coding	0.119	0.132	0.141	0.084		6.49603	5.26572	5.71104	5.97783	2.51375	2.57962	2.69956	2.39663
NR_133943	chr4	59390680	59402493	-	11813	1	LINC02494|-|-|4q13.1|ncRNA	0	0.004	0	0		1.1382						0.186755
NM_213632	chr20	35757224	35807951	-	50727	1	MROH8|C20orf131|C20orf132|-|20q11.23|protein-coding	0.499	0.486	0.546	0.463		8.49329	7.61982	8.35468	8.15071	3.06258	3.02693	3.08632	2.92976
NM_006951	chr10	105127733	105148822	+	21089	1	TAF5|TAF(II)100|TAF2D|TAFII-100|TAFII100|-|10q24.33|protein-coding	0.947	0.916	0.988	0.911		9.46449	8.67198	9.40292	9.10255	3.23311	3.18627	3.24253	3.11636
NM_001136015	chr15	60639350	60690185	-	50835	1	ANXA2|ANX2|ANX2L4|CAL1H|HEL-S-270|LIP2|LPC2|LPC2D|P36|PAP-IV|-|15q22.2|protein-coding	1.433	2.65	1.332	2.415		11.0923	9.35224	10.9129	9.58204	3.44796	3.26033	3.47149	3.22531
NM_002233	chr11	30031278	30038577	-	7299	1	KCNA4|HBK4|HK1|HPCN2|HUKII|KCNA4L|KCNA8|KV1.4|MCIDDS|PCN2|-|11p14.1|protein-coding	0	0	0.011	0					1.8838		0.913645
NR_039846	chr11	133768399	133768476	-	77	1	MIR4697|-|-|11q25|ncRNA	2.658	5.401	3.577	4.044		12.1834	10.3668	11.7113	11.1675	3.54983	3.48123	3.60684	3.3739
NM_004756	chr19	41171812	41196556	-	24744	1	NUMBL|CAG3A|CTG3a|NBL|NUMB-R|NUMBLIKE|NUMBR|TNRC23|-|19q13.2|protein-coding	1.467	1.384	1.309	1.509		10.0969	9.39074	10.1845	9.55408	3.34831	3.25612	3.33584	3.23124
NM_013248	chr20	23331428	23335408	+	3980	1	NXT1|MTR2|P15|-|20p11.21|protein-coding	4.568	4.911	5.181	4.356		12.0376	11.2561	11.8264	11.7621	3.56394	3.55607	3.58948	3.49263
NM_001286361	chr6	109711418	109762374	-	50956	1	PPIL6|PPIase|RSPH12|bA425D10.6|dJ919F19.1|-|6q21|protein-coding	0.116	0.125	0.107	0.119		6.41253	5.22379	6.25049	5.53497	2.64397	2.46857	2.68089	2.3851
NR_105059	chr5	148786408	148812399	+	25991	1	CARMN|CARMEN|MIR143HG|-|5q32|ncRNA	0.009	0.006	0.002	0.013		1.75951	1.02566	2.82121	-0.852246	1.49631		0.815173	0.03655
NM_001350779	chr1	155579961	155584758	+	4797	1	MSTO1|LST005|MMYAT|MST|-|1q22|protein-coding	6.494	5.721	5.582	6.856		12.2716	11.8338	12.5289	11.8817	3.64719	3.57067	3.61725	3.56484
NR_029407	chr10	81585658	81587358	+	1700	1	LOC642361|-|-|10q22.3|ncRNA	6.94	5.883	5.358	5.886		12.3143	11.9429	12.2926	11.816	3.61972	3.56267	3.62227	3.57808
NM_001366304	chr6	117002374	117063030	+	60656	1	KPNA5|IPOA6|SRP6|-|6q22.1|protein-coding	0.228	0.172	0.203	0.206		6.90163	6.33353	7.10039	6.56275	2.8279	2.7143	2.78694	2.66301
NM_001253845	chr22	50919972	50924866	+	4894	1	ADM2|AM2|dJ579N16.4|-|22q13.33|protein-coding	3.342	3.28	3.019	2.868		11.4191	10.7429	11.1791	10.8953	3.48273	3.44563	3.51338	3.42531
NM_001014985	chr17	4692259	4693884	+	1625	1	GLTPD2|-|-|17p13.2|protein-coding	0.664	0.371	0.714	0.626		8.07954	8.08896	8.82183	8.58126	3.14108	3.10119	3.01427	3.01595
NM_012335	chr19	8585672	8642326	-	56654	1	MYO1F|-|-|19p13.2|protein-coding	0.11	0.185	0.126	0.123		7.01327	5.13657	6.3017	5.7973	2.65574	2.53538	2.81009	2.3608
NM_152333	chr14	100757453	100772781	-	15328	1	SLC25A29|C14orf69|CACL|ORNT3|-|14q32.2|protein-coding	6.942	8.108	7.469	7.844		12.8059	11.9434	12.7374	12.3491	3.671	3.62634	3.67874	3.57814
NR_038901	chr8	66073380	66092575	-	19195	1	LINC00251|C8orf25|NCRNA00251|-|8q13.1|ncRNA	0.002	0.001	0	0.002		-0.986069	-1.44438	-0.0778146
NM_001240	chr12	49082241	49110490	-	28249	1	CCNT1|CCNT|CYCT1|HIVE1|-|12q13.11-q13.12|protein-coding	1.639	1.624	1.758	1.567		10.342	9.57281	10.2429	10.0274	3.35656	3.32588	3.37044	3.25894
NM_001320677	chr3	4344988	4358949	+	13961	1	SETMAR|METNASE|Mar1|-|3p26.1|protein-coding	1.126	1.312	1.168	1.219		10.015	8.9563	9.854	9.37117	3.30071	3.22823	3.3241	3.1629
NM_014066	chr8	146075561	146078433	-	2872	1	COMMD5|HCARG|HT002|-|8q24.3|protein-coding	9.512	10.613	10.056	11.132		13.2184	12.4606	13.2796	12.8264	3.73114	3.68105	3.72448	3.6393
NM_001278074	chr9	137533651	137736688	+	203037	1	COL5A1|EDSC|EDSCL1|-|9q34.3|protein-coding	0.197	0.162	0.202	0.163		6.80984	6.09353	6.73778	6.55482	2.75227	2.71256	2.76762	2.60728
NM_001370166	chrX	99929488	99987108	-	57620	1	SYTL4|SLP4|-|Xq22.1|protein-coding	0.017	0.017	0.01	0.018		3.35537	2.0701	3.32522	1.73083	1.73345	0.791465	1.74647	1.0497
NM_019024	chr2	37208038	37311515	-	103477	1	HEATR5B|-|-|2p22.2|protein-coding	0.248	0.205	0.255	0.212		7.17057	6.47161	7.14486	6.92877	2.83691	2.7926	2.84209	2.69413
NM_003480	chr12	8798539	8815422	-	16883	1	MFAP5|AAT9|MAGP-2|MAGP2|MFAP-5|MP25|-|12p13.31|protein-coding	0.014	0.004	0.013	0.015		1.1382	1.75125	3.04284	2.15191	1.60542	1.10562	0.186755	0.808383
NM_001366031	chr3	11857766	11888359	-	30593	1	TAMM41|C3orf31|RAM41|TAM41|-|3p25.2|protein-coding	0.673	0.614	0.608	0.51		8.85152	8.11107	8.50442	8.32333	3.08821	3.05716	3.14593	3.01989
NM_001166696	chr5	36606457	36609399	+	2942	1	SLC1A3|EA6|EAAT1|GLAST|GLAST1|-|5p13.2|protein-coding	0.31	0.368	0.448	0.508		8.0671	6.83807	8.49834	7.83321	3.08718	2.9696	3.01205	2.77359
NM_001286775	chr13	103418238	103426136	-	7898	1	TEX30|C13orf27|-|13q33.1|protein-coding	1.275	1.219	1.3	0.907		9.90239	9.16038	9.39611	9.54301	3.23206	3.25444	3.30778	3.19541
NM_014331	chr4	139085251	139163503	-	78252	1	SLC7A11|CCBR1|xCT|-|4q28.3|protein-coding	0.434	0.341	0.48	0.369		7.95034	7.39063	8.00321	7.94394	3.00058	2.98985	2.99102	2.8857
NR_029841	chr14	101490131	101490193	+	62	1	MIR299|MIRN299|mir-299|-|14q32.31|ncRNA	0	0	0	0
NM_001278378	chr12	123464607	123467460	+	2853	1	ARL6IP4|SFRS20|SR-25|SRp25|SRrp37|-|12q24.31|protein-coding	27.909	31.418	27.439	32.244		14.8815	14.2283	14.9267	14.4375	3.89983	3.85175	3.89545	3.83069
NM_001353084	chr17	57075565	57184241	-	108676	1	TRIM37|MUL|POB1|TEF3|-|17q22|protein-coding	0.769	0.799	0.819	0.757		9.25509	8.33006	9.11612	8.80146	3.18842	3.13774	3.21025	3.05833
NM_001354621	chr3	37034841	37092337	+	57496	1	MLH1|COCA2|FCC2|HNPCC|HNPCC2|hMLH1|-|3p22.2|protein-coding	1.357	1.354	1.33	1.316		10.0633	9.26274	9.97258	9.57963	3.31797	3.25997	3.33104	3.21144
NM_001098784	chr11	65340009	65341661	+	1652	1	FAM89B|LRAP25|MTVR|MTVR1|-|11q13.1|protein-coding	16.389	14.839	15.649	14.767		13.732	13.3541	13.7172	13.5362	3.77792	3.75875	3.77947	3.73921
NM_001350556	chr6	105175969	105307794	-	131825	1	HACE1|SPPRS|-|6q16.3|protein-coding	0.149	0.129	0.122	0.137		6.4608	5.63493	6.46865	5.74553	2.69346	2.52244	2.69171	2.4944
NM_017527	chr8	143781529	143786545	+	5016	1	LY6K|CT97|HSJ001348|URLC10|ly-6K|-|8q24.3|protein-coding	0.007	0.017	0.004	0.083		3.35537	0.612943	5.69249	0.260224	2.50906	-1.94217	1.74647	-0.706175
NR_159379	chr1	24969793	24999772	+	29979	1	SRRM1|160-KD|POP101|SRM160|-|1p36.11|protein-coding	5.184	5.07	5.549	5.281		12.0864	11.4638	12.1246	11.8722	3.59987	3.56952	3.59532	3.51902
NM_001005212	chr11	57791353	57949084	+	157731	1	OR9Q1|-|-|11q12.1|protein-coding	0.002	0.001	0.003	0.002		-0.986069	-1.44438	-0.0778146	-0.201493
NM_001039617	chr3	195924323	195938271	-	13948	1	ZDHHC19|DHHC19|-|3q29|protein-coding	0.18	0.209	0.095	0.194		7.20019	5.94533	7.00744	5.34406	2.80889	2.41793	2.84803	2.57176
NR_039670	chr6	76138123	76138189	+	66	1	MIR4463|-|-|6q14.1|ncRNA	0	0	0	0
NM_001319678	chr1	32538540	32568464	+	29924	1	TMEM39B|-|-|1p35.2|protein-coding	1.634	1.294	1.644	1.356		9.99388	9.5678	10.019	9.9198	3.32466	3.31031	3.32104	3.25819
NM_016577	chr3	133543080	133614726	-	71646	1	RAB6B|-|-|3q22.1|protein-coding	0.271	0.385	0.285	0.38		8.1363	6.61726	8.04871	7.10728	3.00876	2.8293	3.02437	2.72623
NR_110213	chr2	101589110	101593623	-	4513	1	LOC101927142|-|-|2q11.2|ncRNA	0	0.009	0.009	0.014		2.38082		2.93599	1.56173	1.55384	0.643147	1.25146
NM_001288630	chr6	94119372	94129300	-	9928	1	EPHA7|EHK-3|EHK3|EK11|HEK11|-|6q16.1|protein-coding	0.169	0.136	0.242	0.109		6.54177	5.84177	6.11455	6.84479	2.61225	2.77501	2.70968	2.54641
NM_001244698	chr14	69254372	69260631	-	6259	1	ZFP36L1|BRF1|Berg36|ERF-1|ERF1|RNF162B|TIS11B|cMG1|-|14q24.1|protein-coding	22.533	20.331	22.648	21.468		14.2146	13.8769	14.2967	14.1295	3.83761	3.82064	3.8293	3.79461
NR_146053	chr2	99764727	99771405	-	6678	1	TSGA10|CEP4L|CT79|SPGF26|-|2q11.2|protein-coding	0.733	0.626	0.725	0.846		8.88118	8.25132	9.28828	8.6058	3.21541	3.10531	3.15075	3.04463
NR_120496	chr10	5556207	5568209	-	12002	1	CALML3-AS1|-|-|10p15.1|ncRNA	0.003	0	0	0			-0.778511
NM_001138	chr16	67516474	67517716	-	1242	1	AGRP|AGRT|ART|ASIP2|-|16q22.1|protein-coding	0.015	0	0	0.033			1.86455	4.26399		2.09221			0.898827
NR_001456	chr1	45243514	45243584	+	70	1	SNORD38A|RNU38A|U38A|-|1p34.1|snoRNA	6.38	3.861	4.216	7.118		11.669	11.8047	12.587	11.4313	3.65386	3.51491	3.54461	3.56129
NM_018066	chr1	27202623	27216774	-	14151	1	GPN2|ATPBD1B|-|1p36.11|protein-coding	3.539	3.732	3.687	3.6		11.6169	10.8369	11.5312	11.2161	3.52747	3.4875	3.53816	3.43788
NR_029861	chr14	101506027	101506092	+	65	1	MIR376C|MIR368|MIRN368|MIRN376C|hsa-mir-368|miRNA368|mir-376c|-|14q32.31|ncRNA	0	0	0	0
NM_001005283	chr11	57957906	57958990	+	1084	1	OR9Q2|OR9Q2P|-|11q12.1|protein-coding	0	0	0	0
NM_014967	chr15	31196118	31235310	+	39192	1	FAN1|KIAA1018|KMIN|MTMR15|hFAN1|-|15q13.3|protein-coding	1.591	1.528	1.67	1.508		10.2486	9.524	10.1835	9.94499	3.34816	3.31397	3.35735	3.25157
NM_001318872	chr6	5261251	5771825	+	510574	1	FARS2|COXPD14|FARS1|HSPC320|PheRS|SPG77|mtPheRS|-|6p25.1|protein-coding	0.061	0.05	0.053	0.059		5.00847	4.1683	5.16388	4.40743	2.36846	2.13994	2.32437	2.05946
NM_001350265	chr1	203764665	203823256	+	58591	1	ZC3H11A|ZC3HDC11A|-|1q32.1|protein-coding	1.897	1.552	1.894	1.579		10.2725	9.81289	10.2548	10.147	3.35822	3.34298	3.36071	3.29468
NR_030158	chr11	2155364	2155439	-	75	1	MIR483|MIRN483|hsa-mir-483|mir-483|-|11p15.5|ncRNA	0	0	0	0
NM_007128	chr22	22599198	22599927	+	729	1	VPREB1|CD179a|IGI|IGVPB|VPREB|-|22q11.22|protein-coding	0	0	0	0
NM_001261385	chr11	18551153	18601065	-	49912	1	UEVLD|ATTP|UEV3|-|11p15.1|protein-coding	0.126	0.151	0.136	0.168		6.70209	5.35959	6.78458	5.91988	2.76226	2.56557	2.74461	2.42212
NM_001370392	chr19	9523105	9546249	-	23144	1	ZNF266|HZF1|-|19p13.2|protein-coding	0.674	0.887	0.685	0.881		9.41519	8.11351	9.35106	8.51471	3.22513	3.08996	3.23499	3.02033
NM_001354648	chr3	9791628	9799089	+	7461	1	OGG1|HMMH|HOGG1|MUTM|OGH1|-|3p25.3|protein-coding	3.542	3.946	3.644	3.834		11.7024	10.8383	11.6287	11.1973	3.53962	3.48507	3.54873	3.43807
NM_018259	chr11	43380470	43516479	+	136009	1	TTC17|-|-|11p12-p11.2|protein-coding	0.552	0.441	0.531	0.437		8.3444	7.78559	8.26517	8.106	3.04704	3.01899	3.06081	2.96081
NM_001363789	chr17	61780192	61819346	-	39154	1	STRADA|LYK5|NY-BR-96|PMSE|STRAD|STRAD alpha|Stlk|-|17q23.3|protein-coding	1.348	1.259	1.394	1.375		9.95186	9.25182	10.0405	9.65506	3.32776	3.27128	3.31497	3.20974
NM_021101	chr3	190023501	190040235	-	16734	1	CLDN1|CLD1|ILVASC|SEMP1|-|3q28|protein-coding	0.376	0.281	0.26	0.243		7.65379	7.15504	7.35623	6.95993	2.87897	2.79907	2.93617	2.83896
NM_001288980	chr18	51884276	51908404	+	24128	1	C18orf54|LAS2|-|18q21.2|protein-coding	1.033	0.958	1.071	0.854		9.53319	8.81473	9.30285	9.23202	3.21767	3.20665	3.25296	3.13992
NM_031481	chr22	18043198	18073761	+	30563	1	SLC25A18|GC2|-|22q11.21|protein-coding	0.161	0.12	0.139	0.154		6.34998	5.76213	6.64981	5.9549	2.73331	2.57408	2.66675	2.5266
NR_002941	chr3	101431278	101432260	+	982	1	PDCL3P4|-|-|3q12.3|pseudo	0.227	0.233	0.22	0.148		7.36676	6.32631	6.58827	6.69182	2.7199	2.7424	2.88103	2.66136
NM_025142	chr17	27717943	27878921	+	160978	1	TAOK1|KFC-B|MAP3K16|MARKK|PSK-2|PSK2|TAO1|hKFC-B|hTAOK1|-|17q11.2|protein-coding	0.681	0.58	0.757	0.6		8.76423	8.13048	8.75613	8.67512	3.13029	3.11688	3.13163	3.02334
NM_022160	chr9	22446823	22455739	+	8916	1	DMRTA1|DMO|DMRT4|-|9p21.3|protein-coding	0.436	0.387	0.446	0.373		8.14424	7.39818	8.01991	7.82603	3.00359	2.96828	3.02578	2.88717
NM_001254943	chr2	55514978	55646992	-	132014	1	CCDC88A|APE|GIRDIN|GIV|GRDN|HkRP1|KIAA1212|PEHO|PEHOL|-|2p16.1|protein-coding	0.5	0.376	0.5	0.396		8.10006	7.62311	8.11258	8.00946	3.02016	3.0017	3.01793	2.93038
NM_080625	chr20	30598241	30619982	+	21741	1	CCM2L|C20orf160|dJ310O13.5|-|20q11.21|protein-coding	0.447	0.439	0.464	0.52		8.33743	7.4391	8.5345	7.88953	3.09331	2.97994	3.0596	2.89513
NM_018433	chr2	86668494	86719839	+	51345	1	KDM3A|JHDM2A|JHMD2A|JMJD1|JMJD1A|TSGA|-|2p11.2|protein-coding	0.819	0.83	0.769	0.799		9.31342	8.43351	9.19975	8.70036	3.20159	3.12108	3.21931	3.07613
NM_004687	chr17	56566898	56595241	-	28343	1	MTMR4|FYVE-DSP2|ZFYVE11|-|17q22|protein-coding	2.576	2.539	2.586	2.477		11.0267	10.3153	10.9521	10.6468	3.45314	3.41235	3.46293	3.36672
NM_004748	chr15	55647421	55700557	-	53136	1	CCPG1|CPR8|-|15q21.3|protein-coding	0.071	0.068	0.078	0.057		5.47964	4.4176	5.11047	5.02761	2.35346	2.32987	2.45408	2.14326
NR_039671	chr6	91022461	91022552	+	91	1	MIR4464|mir-4464|-|6q15|ncRNA	0	0	0	0
NM_016511	chr12	10222153	10251584	-	29431	1	CLEC1A|CLEC-1|CLEC1|-|12p13.2|protein-coding	0.001	0.006	0.001	0.003		1.75951	-2.58268	0.550164	-1.96472	-0.862065		0.815173
NR_110226	chr2	197124748	197128928	+	4180	1	HECW2-AS1|-|-|2q32.3|ncRNA	0.009	0	0	0.01			1.02566	2.41486		1.27194			0.03655
NR_046099	chr20	58713548	58897314	+	183766	1	MIR646HG|-|-|20q13.33|ncRNA	0.001	0.003	0.002	0.002		0.697375	-2.58268	-0.0778146	-0.852246			-0.519994
NM_000044	chrX	66763863	66950461	+	186598	1	AR|AIS|AR8|DHTR|HUMARA|HYSP1|KD|NR3C4|SBMA|SMAX1|TFM|-|Xq12|protein-coding	0.098	0.072	0.088	0.076		5.56722	4.94687	5.55603	5.22121	2.47405	2.38438	2.47696	2.30652
NR_157112	chr5	55230925	55290791	-	59866	1	IL6ST|CD130|CDW130|GP130|IL-6RB|-|5q11.2|protein-coding	0.117	0.086	0.147	0.094		5.83949	5.23788	5.88524	6.04471	2.5571	2.59567	2.54584	2.38898
NM_004195	chr1	1138888	1141972	-	3084	1	TNFRSF18|AITR|CD357|ENERGEN|GITR|GITR-D|-|1p36.33|protein-coding	0.193	0.196	0.191	0.289		7.10178	6.05984	7.62474	6.46495	2.93069	2.69264	2.82818	2.59928
NM_001270421	chr2	131349738	131357148	-	7410	1	CFC1|CFC1B|CRYPTIC|DTGA2|HTX2|-|2q21.1|protein-coding	0.005	0.034	0	0		4.4175	0.06038					2.14323	-4.04979
NM_001351607	chr6	71123107	71270877	+	147770	1	FAM135A|KIAA1411|-|6q13|protein-coding	0.197	0.155	0.225	0.214		6.74216	6.09353	7.1594	6.72789	2.83984	2.75015	2.75321	2.60728
NR_033737	chr4	68857530	68863157	-	5627	1	TMPRSS11GP|-|-|4q13.2|pseudo	0	0	0.007	0					1.15838		0.212113
NM_001145643	chr15	40643234	40648634	+	5400	1	PHGR1|-|-|15q15.1|protein-coding	0	0.015	0	0		3.16358						1.66156
NM_000837	chr8	145064226	145067583	+	3357	1	GRINA|HNRGW|LFG1|NMDARA1|TMBIM3|-|8q24.3|protein-coding	37.361	32.653	36.799	35.518		14.9406	14.7073	15.0765	14.9085	3.91423	3.89807	3.90116	3.87846
NR_132403	chr1	40306706	40349183	-	42477	1	TRIT1|COXPD35|GRO1|IPPT|IPT|IPTase|MOD5|hGRO1|-|1p34.2|protein-coding	0.633	0.717	0.679	0.642		9.08916	8.01045	8.86092	8.50059	3.14746	3.08756	3.18415	3.00188
NM_001281458	chr20	44978167	44993097	-	14930	1	SLC35C2|BA394O2.1|C20orf5|CGI-15|OVCOV1|-|20q13.12|protein-coding	5.413	5.335	4.898	5.357		12.1645	11.5348	12.1468	11.6719	3.6025	3.54497	3.60461	3.52792
NM_001544	chr19	10397631	10399196	+	1565	1	ICAM4|CD242|LW|-|19p13.2|protein-coding	0.238	0.239	0.075	0.239		7.40572	6.40402	7.33052	4.96466	2.87392	2.3117	2.88864	2.67898
NM_174941	chr12	7507556	7596781	-	89225	1	CD163L1|CD163B|M160|SCARI2|WC1|-|12p13.31|protein-coding	0.012	0.007	0.006	0.018		1.99572	1.4981	3.32522	0.910978	1.73345	-0.134512	0.99691	0.583131
NM_001145304	chr19	18367908	18385262	-	17354	1	IQCN|KIAA1683|-|19p13.11|protein-coding	0.045	0.024	0.041	0.023		3.88378	3.66872	3.70486	3.9954	1.88942	1.99834	1.95746	1.87528
NR_002589	chr2	207026605	207026674	+	69	1	SNORD51|RNU51|U51|-|2q33.3|snoRNA	0	0.904	0.855	2.407		9.44429		10.9077	8.8705	3.44728	3.14902	3.23944
NM_014464	chr6	54173239	54254940	+	81701	1	TINAG|TIN-AG|-|6p12.1|protein-coding	0.001	0.003	0.002	0		0.697375	-2.58268		-0.852246			-0.519994
NM_001349793	chr1	49193195	49242641	-	49446	1	BEND5|C1orf165|-|1p33|protein-coding	0.1	0.105	0.093	0.11		6.14537	4.98005	6.12869	5.30991	2.61558	2.40869	2.6195	2.31616
NM_201520	chr17	8191081	8198718	-	7637	1	SLC25A35|-|-|17p13.1|protein-coding	3.426	3.997	3.202	3.73		11.7221	10.7836	11.5861	10.9897	3.53433	3.45808	3.55115	3.43077
NM_003118	chr5	151040657	151066476	-	25819	1	SPARC|BM-40|OI17|ON|-|5q33.1|protein-coding	22.521	20.11	22.458	20.083		14.1978	13.876	14.1935	14.116	3.82715	3.81926	3.8276	3.79452
NM_001282603	chr12	57057134	57082068	-	24934	1	PTGES3|P23|TEBP|cPGES|-|12q13.3|12|protein-coding	18.115	17.733	17.458	17.883		14.0051	13.5185	14.0138	13.7118	3.80877	3.77734	3.80788	3.75686
NR_047572	chr16	3082482	3089133	+	6651	1	LOC100128770|-|-|16p13.3|ncRNA	0.09	0.147	0.124	0.231		6.66095	4.80702	7.27779	5.77162	2.8635	2.52898	2.73573	2.26514
NM_013976	chr19	13001974	13010813	+	8839	1	GCDH|ACAD5|GCD|-|19p13.13|protein-coding	4.501	5.554	4.723	5.726		12.2262	11.2318	12.2499	11.6135	3.6147	3.53773	3.6119	3.48952
NR_001448	chr8	39172182	39260375	+	88193	1	ADAM5|ADAM5P|TMDCII|-|8p11.22|pseudo	0.002	0.002	0.001	0.004		0.0760656	-1.44438	0.995723	-1.96472	-0.00618404		-3.71661
NM_006076	chr7	100136826	100165843	+	29017	1	AGFG2|HRBL|RABR|-|7q22.1|protein-coding	0.165	0.196	0.219	0.17		7.10178	5.80243	6.80291	6.68451	2.76615	2.74082	2.82818	2.53666
NM_138714	chr16	69599869	69738557	+	138688	1	NFAT5|NF-AT5|NFATL1|NFATZ|OREBP|TONEBP|-|16q22.1|protein-coding	0.308	0.246	0.296	0.258		7.44995	6.82744	7.449	7.16806	2.89705	2.84158	2.89723	2.77134
NM_138396	chr12	58148886	58154194	+	5308	1	MARCH9|MARCH-IX|RNF179|-|12q14.1|protein-coding	1.209	0.975	1.056	0.982		9.56014	9.0731	9.51916	9.20938	3.25083	3.2031	3.25703	3.18159
NR_049830	chr2	110844010	110844100	-	90	2	MIR4436B2|-|-|2q13|ncRNA	0	0	0	0
NM_005422	chr11	120973375	121061515	+	88140	1	TECTA|DFNA12|DFNA8|DFNB21|-|11q23.3|protein-coding	0.048	0.045	0.05	0.043		4.84702	3.7747	4.67395	4.31391	2.22464	2.109	2.2771	1.91636
NM_001316690	chr8	61653818	61780586	+	126768	1	CHD7|CRG|HH5|IS3|KAL5|-|8q12.2|protein-coding	2.076	1.748	2.189	1.775		10.4547	9.96096	10.436	10.3793	3.38349	3.37564	3.38608	3.31629
NM_003631	chr10	51026320	51371371	-	345051	1	PARG|PARG99|-|10q11.23|protein-coding	0.103	0.101	0.114	0.1		6.08585	5.02859	5.98108	5.63667	2.5804	2.49484	2.60546	2.33015
NR_120379	chr15	84977217	84980581	+	3364	1	LOC103171574|-|-|15q25.2|ncRNA	0.017	0	0	0			2.0701						1.0497
NM_021601	chr19	42381349	42385439	+	4090	1	CD79A|IGA|MB-1|-|19q13.2|protein-coding	0.082	0.102	0.077	0.107		6.10095	4.65415	6.08586	5.0069	2.60546	2.32392	2.60903	2.21852
NM_001195328	chrX	13707240	13727944	+	20704	1	RAB9A|RAB9|-|Xp22.2|protein-coding	0.59	0.87	0.662	0.823		9.38554	7.89492	9.24559	8.4599	3.20876	3.08064	3.23044	2.98092
NM_001648	chr19	51358171	51364020	+	5849	1	KLK3|APS|KLK2A1|PSA|hK3|-|19q13.33|protein-coding	0	0.043	0.013	0.025		4.77736		3.834	2.15191	1.93885	1.10562	2.25621
NR_039916	chr21	28326280	28326362	+	82	1	MIR4759|-|-|21q21.3|ncRNA	0.227	0	0	0			6.32631						2.66136
NM_014413	chr7	6061878	6098806	-	36928	1	EIF2AK1|HCR|HRI|-|7p22.1|protein-coding	5.501	5.468	5.281	5.197		12.2022	11.5613	12.0998	11.7928	3.59691	3.55983	3.60907	3.53123
NR_038305	chr4	79567148	79605655	+	38507	1	LINC01094|-|-|4q21.21|ncRNA	0.005	0.001	0.002	0		-0.986069	0.06038		-0.852246				-4.04979
NM_032812	chr10	20105361	20578784	+	473423	1	PLXDC2|TEM7R|-|10p12.31|protein-coding	0.111	0.092	0.118	0.097		5.94283	5.15143	5.9339	5.69202	2.56898	2.50894	2.57115	2.36497
NM_001038618	chr17	80416074	80448413	+	32339	1	NARF|IOP2|-|17q25.3|protein-coding	1.536	1.557	1.545	1.668		10.2774	9.46622	10.3397	9.82012	3.37012	3.29574	3.3614	3.24279
NM_003885	chr17	30814011	30818271	+	4260	1	CDK5R1|CDK5P35|CDK5R|NCK5A|p23|p25|p35|p35nck5a|-|17q11.2|protein-coding	4.106	4.852	3.787	4.469		12.0191	11.081	11.8661	11.259	3.56877	3.49301	3.58726	3.47001
NM_001370556	chr7	13930856	14029291	-	98435	1	ETV1|ER81|-|7p21.2|protein-coding	0.655	0.683	0.659	0.704		9.01472	8.06655	9.0037	8.45261	3.17052	3.0794	3.17228	3.01195
NR_033870	chr2	145425534	145834291	+	408757	1	TEX41|DKFZp686O1327|LINC00953|-|2q22.3|ncRNA	0.003	0.002	0.001	0.002		0.0760656	-0.778511	-0.0778146	-1.96472			-3.71661
NM_002043	chr6	89964186	90025018	-	60832	1	GABRR2|-|-|6q15|protein-coding	0.007	0.007	0.013	0.007		1.99572	0.612943	1.86245	2.15191	0.8972	1.10562	0.99691	-0.706175
NM_001323414	chr10	97365700	97416468	-	50768	1	ALDH18A1|ADCL3|ARCL3A|GSAS|P5CS|PYCS|SPG9|SPG9A|SPG9B|-|10q24.1|protein-coding	3.518	3.592	3.549	3.686		11.5584	10.8272	11.5677	11.1549	3.53204	3.4796	3.53086	3.43658
NM_001163257	chrX	153029651	153044801	+	15150	1	PLXNB3|PLEXB3|PLEXR|PLXN6|-|Xq28|protein-coding	0.053	0.048	0.092	0.048		4.94591	3.93743	4.84431	5.29255	2.27629	2.40396	2.30624	1.97726
NM_032591	chrX	46458686	46618553	-	159867	1	SLC9A7|MRX108|NHE-7|NHE7|SLC9A6|-|Xp11.3|Xp11.3|protein-coding	0.22	0.18	0.224	0.176		6.97129	6.27487	6.85663	6.72074	2.7775	2.74862	2.80143	2.64959
NR_138536	chr12	50523085	50561152	-	38067	1	CERS5|LASS5|Trh4|-|12q13.12|protein-coding	1.995	1.884	2.029	2.182		10.5695	9.8956	10.7557	10.2575	3.42703	3.35861	3.40184	3.30679
NM_000774	chr19	41620337	41634286	+	13949	1	CYP2F1|C2F1|CYP2F|CYPIIF1|-|19q13.2|protein-coding	0.021	0.031	0.032	0.036		4.27596	2.41711	4.39876	3.59764	2.1371	1.84705	2.09625	1.27328
NR_110156	chr2	66801162	66922720	+	121558	1	LINC01798|-|-|2p14|ncRNA	0.002	0.004	0.003	0.002		1.1382	-1.44438	-0.0778146	-0.201493			0.186755
NM_019841	chr7	142605267	142630843	-	25576	1	TRPV5|CAT2|ECAC1|OTRPC3|-|7q34|protein-coding	0.007	0.003	0.014	0.008		0.697375	0.612943	2.06926	2.27085	1.04911	1.18323	-0.519994	-0.706175
NM_001278125	chr4	175839509	175899331	+	59822	1	ADAM29|CT73|svph1|-|4q34.1|protein-coding	0.001	0.001	0.002	0.004		-0.986069	-2.58268	0.995723	-0.852246	-0.00618404
NM_174913	chr14	24769056	24778330	+	9274	1	NOP9|C14orf21|-|14q12|protein-coding	8.265	8.571	9.035	8.236		12.891	12.2298	12.8129	12.6546	3.67953	3.66159	3.68829	3.61233
NR_029605	chr9	86584663	86584772	-	109	1	MIR7-1|MIRN7-1|hsa-mir-7-1|mir-7-1|-|9q21.32|ncRNA	2.39	0	0.902	1.143			10.1923	9.75429	8.95639	3.28604	3.16292		3.3494
NM_004165	chr16	66955588	66959438	-	3850	1	RRAD|RAD|RAD1|REM3|-|16q22.1|protein-coding	0.015	0.043	0.015	0.022		4.77736	1.86455	3.63601	2.38158	1.86236	1.25192	2.25621	0.898827
NM_031407	chrX	53559057	53713664	-	154607	1	HUWE1|ARF-BP1|HECTH9|HSPC272|Ib772|LASU1|MRXST|MULE|URE-B1|UREB1|-|Xp11.22|protein-coding	3.75	3.565	3.977	3.536		11.5468	10.932	11.5034	11.3376	3.52399	3.50305	3.52942	3.45049
NR_003212	chr14	101442814	101442887	+	73	1	SNORD114-19|14q(II-19)|-|14q32.31|snoRNA	0	0	0	0
NM_001347864	chr10	134973723	134984124	+	10401	1	KNDC1|C10orf23|RASGEF2|Very-KIND|bB439H18.3|v-KIND|-|10q26.3|protein-coding	0.383	0.5	0.55	0.429		8.5368	7.18533	8.23655	8.16242	3.04204	3.029	3.0937	2.84506
NM_001178130	chr4	110834039	110934922	+	100883	1	EGF|HOMG4|URG|-|4q25|protein-coding	0.073	0.053	0.068	0.047		5.09775	4.46322	4.81171	4.80741	2.26655	2.26526	2.34986	2.15809
NM_206833	chr19	7989376	7991020	-	1644	1	CTXN1|CTXN|-|19p13.2|protein-coding	61.575	60.328	52.944	56.892		15.8812	15.5278	15.8062	15.4924	3.98242	3.95349	3.98925	3.95678
NM_001037802	chr18	44757494	44778031	-	20537	1	SKOR2|CH18515|CORL2|FUSSEL18|-|18q21.1|protein-coding	0	0.006	0	0.002		1.75951		-0.0778146				0.815173
NM_003825	chr15	42787832	42825256	+	37424	1	SNAP23|HsT17016|SNAP-23|SNAP23A|SNAP23B|-|15q15.1-q15.2|protein-coding	1.508	1.557	1.577	1.545		10.2774	9.43601	10.221	9.85302	3.35347	3.30057	3.3614	3.23818
NR_003326	chr15	25321075	25321168	+	93	1	SNORD116-11|HBII-85-11|-|15q11.2|snoRNA	0	0	0.212	0					6.63237		2.72952
NM_024658	chr14	24649425	24658022	-	8597	1	IPO4|Imp4|-|14q12|protein-coding	25.327	25.719	24.764	25.111		14.5748	14.0689	14.5395	14.2729	3.86191	3.8352	3.8654	3.81443
NR_110395	chrX	107137827	107179210	-	41383	1	LOC101928335|-|-|Xq22.3|ncRNA	0.061	0.069	0.086	0.068		5.50201	4.1683	5.38377	5.18431	2.42862	2.37415	2.45996	2.05946
NR_136203	chr4	144098813	144106014	-	7201	1	LOC105377623|-|-|4q31.21|ncRNA	0.075	0.121	0.052	0.055		6.3627	4.50761	5.05515	4.37686	2.33775	2.12989	2.66964	2.17236
NM_001130677	chr17	36827959	36831210	-	3251	1	EPOP|C17orf96|PRR28|-|17q12|protein-coding	1.62	1.119	1.525	1.098		9.77123	9.55366	9.69209	9.79921	3.27681	3.29267	3.28854	3.25605
NR_148365	chr13	20533954	20665984	+	132030	1	ZMYM2|FIM|MYM|RAMP|SCLL|ZNF198|-|13q12.11|protein-coding	0.793	0.692	0.827	0.744		9.03478	8.38053	9.08929	8.81706	3.18417	3.1403	3.17549	3.06704
NM_001866	chrX	77154965	77162873	+	7908	1	COX7B|APLCC|LSDMCA2|-|Xq21.1|protein-coding	4.273	4.996	3.948	4.867		12.0639	11.1464	11.9982	11.3259	3.58475	3.50155	3.59263	3.47851
NR_135512	chr20	25733197	25733490	+	293	1	LOC105379511|-|-|21p11.2|pseudo	0	0.142	0.201	0.142		6.60793		6.52417	6.54685	2.70579	2.7108	2.7242
NM_002013	chr14	45584802	45603684	-	18882	1	FKBP3|FKBP-25|FKBP-3|FKBP25|PPIase|-|14q21.2|protein-coding	5.452	5.682	5.48	5.509		12.2611	11.5466	12.1901	11.8521	3.60764	3.56707	3.61601	3.5294
NR_002453	chr16	30296339	30346695	-	50356	1	SMG1P5|-|-|16p11.2|pseudo	0.027	0.02	0.025	0.028		3.6044	2.82983	4.00952	3.20144	2.00343	1.67872	1.84976	1.50071
NR_138078	chr14	65405876	65409463	-	3587	1	GPX2|GI-GPx|GPRP|GPRP-2|GPx-2|GPx-GI|GSHPX-GI|GSHPx-2|-|14q23.3|protein-coding	0.737	0.985	0.669	1.198		9.57578	8.26026	9.82708	8.47678	3.29676	3.08352	3.25939	3.04619
NM_145167	chr1	159994745	160001780	-	7035	1	PIGM|GPI-MT-I|-|1q23.2|protein-coding	3.933	3.969	3.376	3.928		11.7113	11.0103	11.6662	11.0747	3.54427	3.46919	3.54983	3.46078
NM_207363	chr2	133429362	134326034	-	896672	1	NCKAP5|ERIH1|ERIH2|NAP5|-|2q21.2|protein-coding	0.003	0.003	0.003	0.003		0.697375	-0.778511	0.550164	-0.201493	-0.862065		-0.519994
NM_001369919	chr3	119360899	119379437	-	18538	1	POPDC2|POP2|-|3q13.33|protein-coding	0.037	0.084	0.074	0.056		5.80343	3.34726	5.08306	4.94312	2.3457	2.30542	2.53691	1.74298
NR_135304	chr16	29464909	29465526	-	617	2	BOLA2|BOLA2A|BOLA2B|My016|-|16p11.2|protein-coding	2.111	1.348	1.913	2.557		10.0565	9.98842	11.0013	10.163	3.45961	3.34526	3.33006	3.32026
NM_153013	chr5	36192691	36242381	-	49690	1	NADK2|C5orf33|DECRD|MNADK|NADKD1|-|5p13.2|protein-coding	0.607	0.454	0.555	0.471		8.38892	7.94157	8.38121	8.17695	3.06716	3.03156	3.06848	2.98942
NM_153747	chr1	172410597	172413209	-	2612	1	PIGC|GPI2|GPIBD16|MRT62|-|1q24.3|protein-coding	8.784	8.51	8.21	7.933		12.88	12.3299	12.7549	12.5009	3.67298	3.64396	3.68707	3.62408
NM_001324338	chr15	39892232	40075042	-	182810	1	FSIP1|HSD10|-|15q14|protein-coding	0.008	0.007	0.009	0.007		1.99572	0.832232	1.86245	1.56173	0.8972	0.643147	0.99691	-0.264943
NM_152742	chr7	99767229	99775004	-	7775	1	GPC2|-|-|7q22.1|protein-coding	3.095	3.348	2.902	3.017		11.4506	10.6168	11.2576	10.8318	3.49282	3.43721	3.51735	3.40827
NR_030277	chr1	3477260	3477354	-	94	1	MIR551A|MIRN551A|mir-551a|-|1p36.32|ncRNA	0	0	0	0
NM_005990	chr5	171469083	171615228	-	146145	1	STK10|LOK|PRO2729|-|5q35.1|protein-coding	0.233	0.231	0.23	0.234		7.35355	6.36915	7.29778	6.76316	2.86746	2.7577	2.87844	2.6711
NM_001319982	chr12	8373856	8380214	-	6358	1	FAM90A1|-|-|12p13.31|protein-coding	0.085	0.082	0.096	0.062		5.76651	4.71315	5.2407	5.36086	2.38976	2.42246	2.5277	2.23669
NM_001303523	chr14	21945354	21967314	+	21960	1	TOX4|C14orf92|KIAA0737|LCP1|MIG7|-|14q11.2|protein-coding	3.655	3.811	3.555	3.915		11.649	10.8899	11.6611	11.1576	3.54363	3.47995	3.54214	3.44492
NM_001252091	chr3	138066490	138124377	+	57887	1	MRAS|M-RAs|R-RAS3|RRAS3|-|3q22.3|protein-coding	0.269	0.219	0.2	0.242		7.2718	6.6051	7.34984	6.53885	2.87771	2.70904	2.86231	2.72358
NM_001258327	chr22	31892522	32014574	+	122052	1	SFI1|PISD|PPP1R139|hSfi1p|-|22q12.2|protein-coding	0.179	0.184	0.203	0.177		7.00497	5.93618	6.8654	6.56275	2.77934	2.7143	2.80838	2.56953
NM_177526	chr19	281044	291403	-	10359	1	PLPP2|LPP2|PAP-2c|PAP2-g|PPAP2C|-|19p13.3|protein-coding	2.811	3.711	3.128	3.778		11.6083	10.4587	11.6059	10.9522	3.53679	3.45315	3.53708	3.38663
NM_003637	chr1	145525030	145543868	+	18838	1	ITGA10|PRO827|-|1q21.1|protein-coding	0.045	0.021	0.051	0.025		3.67916	3.66872	3.834	4.34569	1.93885	2.11959	1.87938	1.87528
NM_001312675	chr13	113777113	113803843	+	26730	1	F10|FX|FXA|-|13q34|protein-coding	0.352	0.25	0.417	0.22		7.47467	7.04672	7.20223	7.71812	2.84844	2.94825	2.90201	2.81695
NM_020923	chr2	207139387	207179150	+	39763	1	ZDBF2|Slx9|-|2q33.3|protein-coding	0.239	0.147	0.244	0.151		6.66095	6.41091	6.61935	6.858	2.72669	2.77779	2.73573	2.68053
NM_001077481	chr1	161199459	161207993	-	8534	1	NR1I3|CAR|CAR1|MB67|-|1q23.3|protein-coding	1.3	1.406	1.452	1.555		10.1211	9.19227	10.231	9.72048	3.35488	3.28103	3.33929	3.20042
NM_001301267	chr16	56700642	56701977	-	1335	1	MT1G|MT1|MT1K|-|16q13|protein-coding	1.296	3.38	2.181	3.359		11.4651	9.18721	11.4239	10.3734	3.51398	3.37482	3.51918	3.19963
NM_019077	chr2	234590584	234681945	+	91361	1	UGT1A7|GNT1|UDPGT|UDPGT 1-7|UGT-1A|UGT-1G|UGT1|UGT1-01|UGT1-07|UGT1.1|UGT1.7|UGT1A|UGT1A1|UGT1G|hUG-BR1|-|2q37.1|protein-coding	0	0.002	0.002	0.002		0.0760656		-0.0778146	-0.852246			-3.71661
NM_001164470	chr11	60260251	60274901	+	14650	1	MS4A12|Ms4a10|-|11q12.2|protein-coding	0.005	0.003	0.008	0.009		0.697375	0.06038	2.25168	1.3727	1.171	0.457011	-0.519994	-4.04979
NM_012243	chr1	100435552	100501190	+	65638	1	SLC35A3|AMRS|-|1p21.2|protein-coding	0.302	0.308	0.287	0.259		7.79437	6.79513	7.45499	7.1185	2.89821	2.83157	2.96243	2.7645
NM_001321234	chr2	133400859	133427778	-	26919	1	LYPD1|LYPDC1|PHTS|-|2q21.2|protein-coding	0.115	0.104	0.155	0.149		6.1307	5.20957	6.59869	6.12976	2.72218	2.61583	2.61605	2.38116
NM_001320226	chr16	238968	279481	-	40513	1	LUC7L|LUC7B1|Luc7|SR+89|hLuc7B1|-|16p13.3|protein-coding	2.406	2.59	2.455	2.453		11.0572	10.2032	10.937	10.5634	3.45115	3.401	3.46691	3.35095
NM_178167	chr16	2047655	2059822	-	12167	1	ZNF598|HEL2|-|16p13.3|protein-coding	7.087	7.21	7.629	7.274		12.626	11.9773	12.6206	12.3831	3.6577	3.6303	3.65833	3.58223
NM_019897	chr9	35957105	35958151	-	1046	1	OR2S2|OR37A|OST715|-|9p13.3|protein-coding	0	0	0	0
NR_136406	chr17	42015629	42016330	+	701	1	LINC01976|-|-|17q21.31|ncRNA	0.106	0.089	0.449	0.118		5.89203	5.07574	6.23742	7.83679	2.64095	2.97026	2.55877	2.34362
NM_001003810	chr4	83274467	83295149	-	20682	1	HNRNPD|AUF1|AUF1A|HNRPD|P37|hnRNPD0|-|4q21.22|protein-coding	38.291	39.113	38.723	38.85		15.2172	14.7477	15.2154	14.9903	3.92746	3.90596	3.92763	3.88242
NM_001301140	chr12	108955239	108963160	+	7921	1	ISCU|2310020H20Rik|HML|ISU2|NIFU|NIFUN|hnifU|-|12q23.3|protein-coding	7.327	8.557	7.086	7.3		12.8885	12.032	12.6261	12.2646	3.65834	3.61643	3.68801	3.58881
NR_040062	chr15	40331512	40349201	+	17689	1	SRP14-AS1|-|-|15q15.1|ncRNA	0.17	0.199	0.177	0.13		7.12506	5.85146	6.38742	6.34278	2.67523	2.66511	2.8329	2.5488
NM_001191321	chr15	26788699	26874237	-	85538	1	GABRB3|ECA5|EIEE43|-|15q12|protein-coding	1.699	1.829	1.688	1.933		10.5241	9.63186	10.5681	9.96219	3.40164	3.31646	3.39563	3.26781
NM_014582	chr9	138437972	138441815	+	3843	1	OBP2A|LCN13|OBP|OBP2C|OBPIIa|hOBPIIa|-|9q34.3|protein-coding	0	0	0	0
NM_001037497	chr6	49986556	49989707	-	3151	1	DEFB110|DEFB-10|DEFB-11|DEFB111|-|6p12.3|protein-coding	0	0	0	0
NR_136239	chr2	127656466	127659673	+	3207	1	TEX51|-|-|2q14.3|protein-coding	0	0	0.018	0					2.6742		1.41911
NR_037947	chr5	6599352	6633157	-	33805	1	NSUN2|MISU|MRT5|SAKI|TRM4|-|5p15.31|protein-coding	5.256	5.586	5.126	5.408		12.235	11.4865	12.1615	11.7449	3.60424	3.55397	3.61294	3.52186
NM_001100915	chr16	67323335	67360644	-	37309	1	KCTD19|-|-|16q22.1|protein-coding	0.035	0.036	0.03	0.031		4.50509	3.256	4.16716	3.49406	2.05907	1.8049	2.17156	1.7031
NM_178172	chr8	144295093	144299044	+	3951	1	GPIHBP1|GPI-HBP1|HYPL1D|-|8q24.3|protein-coding	0	0.021	0	0		3.67916						1.87938
NM_174927	chr11	133710526	133715408	-	4882	1	SPATA19|CT132|SPAS1|spergen1|-|11q25|protein-coding	0.008	0	0.008	0			0.832232		1.3727		0.457011		-0.264943
NM_003176	chr1	115397484	115537990	+	140506	1	SYCP1|CT8|HOM-TES-14|SCP-1|SCP1|-|1p13.2|protein-coding	0.005	0.005	0.004	0.007		1.48013	0.06038	1.86245	0.260224	0.8972	-1.94217	0.565725	-4.04979
NM_014338	chr22	32014479	32026810	-	12331	1	PISD|DJ858B16|PSD|PSDC|PSSC|dJ858B16.2|-|22q12.2|protein-coding	4.168	4.485	4.377	4.665		11.8986	11.1056	11.9326	11.4914	3.57683	3.52249	3.57272	3.47321
NM_001243392	chr12	368155	372002	-	3847	1	SLC6A13|GAT-2|GAT2|GAT3|-|12p13.33|protein-coding	0.015	0.011	0.041	0.038		2.68831	1.86455	4.48249	3.9954	2.1643	1.99834	1.4267	0.898827
NM_001207053	chr19	51479724	51487173	-	7449	1	KLK7|PRSS6|SCCE|hK7|-|19q13.41|protein-coding	0.017	0.042	0.008	0.039		4.7413	2.0701	4.52272	1.3727	2.17719	0.457011	2.24528	1.0497
NM_014641	chr6	30667584	30685058	-	17473.4	8	MDC1|NFBD1|-|6p21.33|protein-coding	0.127	0.164	0.143	0.149		6.82864	5.37257	6.59869	6.00043	2.72218	2.58507	2.7716	2.42561
NM_000377	chrX	48542186	48549817	+	7631	1	WAS|IMD2|SCNX|THC|THC1|WASP|WASPA|-|Xp11.23|protein-coding	0.059	0.082	0.052	0.131		5.76651	4.11356	6.39929	4.37686	2.67791	2.12989	2.5277	2.04039
NM_002540	chr9	131218431	131263571	+	45140	1	ODF2|CT134|ODF2/1|ODF2/2|ODF84|-|9q34.11|protein-coding	1.335	1.248	1.35	1.173		9.93842	9.2359	9.79442	9.60358	3.29196	3.26357	3.31302	3.20725
NM_001302551	chr1	12907230	12908157	-	927	1	HNRNPCL4|HNRNPCL3|-|1p36.21|protein-coding	0.02	0	0	0			2.33699						1.22465
NM_001318325	chr9	134065526	134110050	+	44524	1	NUP214|CAIN|CAN|-|9q34.13|protein-coding	1.571	1.536	1.595	1.511		10.2566	9.50323	10.1866	9.87124	3.3486	3.30323	3.35848	3.24842
NM_001369940	chr22	30184601	30234263	-	49662	1	ASCC2|ASC1p100|p100|-|22q12.2|protein-coding	1.192	1.079	1.318	1.201		9.71545	9.04984	9.83096	9.56508	3.29733	3.25778	3.28028	3.17789
NM_006445	chr17	1553923	1588161	-	34238	1	PRPF8|HPRP8|PRP8|PRPC8|RP13|SNRNP220|-|17p13.3|protein-coding	24.438	23.623	25.089	23.269		14.4445	14.0102	14.4215	14.2938	3.85015	3.83732	3.85245	3.8084
NM_001134693	chr2	27293341	27294522	-	1181	1	OST4|-|-|2p23.3|protein-coding	37.406	47.06	33.918	41.136		15.5006	14.7093	15.304	14.7777	3.93583	3.88535	3.95425	3.87865
NM_014566	chr17	2965963	2966901	-	938	1	OR1D5|C17orf2|OR17-2|OR17-30|OR17-31|OR1D4|-|17p13.3|protein-coding	0	0	0	0
NM_001316349	chr2	137523115	138435288	+	912173	1	THSD7B|-|-|2q22.1|protein-coding	0.002	0.003	0.002	0.003		0.697375	-1.44438	0.550164	-0.852246	-0.862065		-0.519994
NR_146868	chr12	132130463	132132666	-	2203	1	LINC02414|-|-|12q24.33|ncRNA	0	0.057	0	0.132		5.20925		6.41107		2.68056		2.38107
NM_001282165	chr12	133195362	133198974	+	3612	1	P2RX2|DFNA41|P2X2|-|12q24.33|protein-coding	0.01	0.178	0.087	0.092		6.95417	1.19868	5.85194	5.20287	2.54891	2.37931	2.79788	0.261451
NR_162102	chr15	45010042	45010091	+	49	1	MIR10393|-|-|15q21.1|ncRNA	32.28	30.976	35.735	38.98		14.8598	14.4672	15.2206	14.8615	3.92795	3.8935	3.89334	3.85472
NR_103832	chr8	57287277	57303269	-	15992	1	SDR16C6P|SDR16C6|-|8q12.1|pseudo	0	0.005	0.005	0		1.48013			0.61836		-0.693481	0.565725
NR_135595	chr1	151252500	151254405	-	1905	1	ZNF687-AS1|-|-|1q21.3|ncRNA	1.475	0.939	1.322	0.937		9.50249	9.39968	9.44651	9.56994	3.23978	3.25851	3.24831	3.23261
NR_110621	chr1	95975672	95981020	+	5348	1	LINC02607|-|-|1p21.3|ncRNA	0	0	0	0
NM_001324352	chr10	44051793	44070064	-	18271	1	ZNF239|HOK-2|MOK2|-|10q11.21|protein-coding	0.663	0.794	0.629	0.806		9.24547	8.08649	9.21326	8.37783	3.20371	3.06658	3.20875	3.01551
NM_001351735	chr3	44626456	44689963	+	63507	1	ZNF660-ZNF197|-|-|3p21|protein-coding	0.539	0.404	0.47	0.424		8.21012	7.74645	8.2184	7.91015	3.03886	2.9837	3.0374	2.95354
NM_173351	chr2	240984494	240985489	-	995	1	OR6B3|OR6B3P|OR6B3Q|-|2q37.3|protein-coding	0	0	0	0
NM_001267052	chr17	33474836	33516362	+	41526	1	UNC45B|CMYA4|CTRCT43|SMUNC45|UNC-45B|UNC45|-|17q12|protein-coding	0.03	0.011	0.016	0.045		2.68831	3.00285	4.74436	2.48517	2.24621	1.31334	1.4267	1.58633
NM_001300923	chr11	69061622	69064754	+	3132	1	MYEOV|OCIM|-|11q13.3|protein-coding	0.19	0.093	0.025	0.08		5.9594	6.03412	5.63547	3.20144	2.49454	1.67872	2.57517	2.59314
NM_001347915	chr14	54416455	54420193	-	3738	1	BMP4|BMP2B|BMP2B1|MCOPS6|OFC11|ZYME|-|14q22.2|protein-coding	3.126	2.698	2.59	2.622		11.1198	10.6331	11.0402	10.6493	3.4647	3.41269	3.47506	3.4105
NM_001370221	chr11	130096574	130184812	-	88238	1	ZBTB44|BTBD15|HSPC063|ZNF851|-|11q24.3|protein-coding	0.92	0.988	0.934	1.011		9.58044	8.62448	9.56423	9.01234	3.25765	3.1719	3.26009	3.10844
NR_003275	chr8	11985367	11986806	-	1439	1	LOC392196|-|-|8p23.1|pseudo	0	0.014	0	0		3.05786						1.61252
NR_049880	chr19	13031134	13031218	+	84	1	MIR5695|-|-|19p13.13|ncRNA	0.222	0	0.468	0.741			6.28973	9.08303	7.9033	3.18317	2.98246		2.653
NM_001329756	chr6	55618451	55740388	-	121937	1	BMP5|-|-|6p12.1|protein-coding	0.001	0.003	0.002	0.002		0.697375	-2.58268	-0.0778146	-0.852246			-0.519994
NM_001098833	chr17	42269173	42275529	-	6356	1	ATXN7L3|-|-|17q21.31|protein-coding	26.352	26.226	26.011	27.066		14.6047	14.134	14.6556	14.3517	3.87338	3.84315	3.86836	3.8211
NR_073504	chr17	42925251	42927842	+	2591	1	HIGD1B|CLST11240|CLST11240-15|-|17q21.31|protein-coding	0.208	0.16	0.106	0.377		6.79081	6.18276	8.03643	5.5199	3.00656	2.46464	2.76358	2.62825
NR_051963	chr13	52741845	52768602	-	26757	1	MRPS31P5|MRPS31P3|-|13q14.3|pseudo	0.311	0.372	0.344	0.285		8.08367	6.84335	7.60315	7.40926	2.9266	2.88933	3.01501	2.7747
NM_001330219	chr17	40704941	40707232	+	2291	1	HSD17B1|17-beta-HSD|20-alpha-HSD|E2DH|EDH17B2|EDHB17|HSD17|SDR28C1|-|17q21.2|protein-coding	8.951	9.511	9.154	8.12		13.0504	12.3608	12.791	12.6756	3.67705	3.66398	3.70603	3.6277
NR_036549	chr2	135624203	135676176	-	51973	1	CCNT2-AS1|-|-|2q21.3|ncRNA	0.084	0.064	0.056	0.056		5.38674	4.69372	5.08306	4.4958	2.3457	2.16858	2.42941	2.23073
NM_130838	chr15	25582381	25684203	-	101822	1	UBE3A|ANCR|AS|E6-AP|EPVE6AP|HPVE6A|-|15q11.2|protein-coding	0.933	0.899	0.934	0.848		9.43579	8.64752	9.29193	9.01234	3.21598	3.1719	3.23814	3.11229
NM_000120	chr1	226013055	226033262	+	20207	1	EPHX1|EPHX|EPOX|HYL1|MEH|-|1q42.12|protein-coding	4.115	3.556	3.673	3.716		11.5429	11.0846	11.5803	11.21	3.5336	3.48671	3.52894	3.47048
NM_173551	chr9	101494291	101558837	-	64546	1	ANKS6|ANKRD14|NPHP16|PKDR1|SAMD6|-|9q22.33|protein-coding	1.674	1.597	1.685	1.562		10.3163	9.60751	10.238	9.95934	3.35586	3.31605	3.36685	3.26416
NR_145756	chr5	68834988	68835091	-	103	2	SNORD13B-2|-|-|5q13.2|snoRNA	0	0	0	0
NR_120652	chr10	29032579	29097148	+	64569	1	LINC01517|-|-|10p12.1|ncRNA	0.003	0.004	0.002	0.006		1.1382	-0.778511	1.6237	-0.852246	0.699287		0.186755
NM_001197223	chr5	58264867	58295725	-	30858	1	PDE4D|ACRDYS2|DPDE3|HSPDE4D|PDE43|PDE4DN2|STRK1|-|5q11.2-q12.1|protein-coding	0.041	0.018	0.019	0.04		3.44295	3.51584	4.56194	2.76098	2.18965	1.46518	1.78365	1.81387
NM_001142653	chr17	41120105	41132545	-	12440	1	PTGES3L|-|-|17q21.31|protein-coding	0.277	0.406	0.338	0.324		8.21769	6.65322	7.80179	7.38102	2.9638	2.88382	3.03873	2.73405
NM_003747	chr8	9413422	9639856	+	226434	1	TNKS|ARTD5|PARP-5a|PARP5A|PARPL|TIN1|TINF1|TNKS1|pART5|-|8p23.1|protein-coding	0.391	0.361	0.385	0.339		8.03767	7.21928	7.87188	7.58998	2.97671	2.9241	3.00678	2.85186
NM_001348715	chr3	58291972	58305920	+	13948	1	HTD2|-|-|3p14.3|protein-coding	2.727	2.539	2.91	2.824		11.0267	10.4089	11.1552	10.8363	3.47964	3.4378	3.46293	3.37975
NR_135855	chr15	64680035	64747502	+	67467	1	TRIP4|ASC-1|ASC1|HsT17391|MDCDC|SMABF1|ZC2HC5|-|15q22.31|protein-coding	0.301	0.344	0.331	0.294		7.96376	6.78968	7.6513	7.34743	2.93571	2.87724	2.99345	2.76334
NM_001005745	chr14	73741918	73925286	-	183368	1	NUMB|C14orf41|S171|c14_5527|-|14q24.2-q24.3|protein-coding	0.312	0.318	0.319	0.342		7.84333	6.84863	7.88553	7.28816	2.97921	2.86555	2.97147	2.77581
NM_001256820	chr1	155867599	155881140	-	13541	1	RIT1|NS8|RIBB|RIT|ROC1|-|1q22|protein-coding	1.535	1.451	1.494	1.294		10.1694	9.46515	9.94647	9.76625	3.31418	3.2878	3.34616	3.24263
NM_001288956	chr14	94577082	94583027	+	5945	1	IFI27|FAM14D|ISG12|ISG12A|P27|-|14q32.12|protein-coding	0.194	0.185	0.182	0.182		7.01327	6.06833	6.90855	6.38749	2.78838	2.67525	2.81009	2.6013
NR_103553	chr5	38556888	38608959	+	52071	1	LIFR-AS1|-|-|5p13.1|ncRNA	0.028	0.012	0.028	0.017		2.82164	2.88955	3.23669	3.38332	1.69452	1.75844	1.49654	1.53085
NM_001143842	chr12	48357379	48362661	+	5282	1	TMEM106C|-|-|12q13.11|protein-coding	8.578	11.341	8.254	10.282		13.3201	12.2909	13.1566	12.5095	3.71771	3.64495	3.73553	3.61952
NM_001270492	chr5	65440128	65479443	+	39315	1	SREK1|SFRS12|SRrp508|SRrp86|-|5q12.3|protein-coding	1.136	0.787	0.958	0.83		9.2319	8.97082	9.2587	9.05306	3.21081	3.17841	3.20663	3.16524
NM_001100169	chr2	86371055	86422893	-	51838	1	IMMT|HMP|MICOS60|MINOS2|Mic60|P87|P87/89|P89|PIG4|PIG52|-|2p11.2|2|protein-coding	3.218	3.335	3.208	3.387		11.4446	10.6808	11.4367	10.9927	3.5156	3.45848	3.51659	3.41694
NR_033665	chr7	34386124	34797884	-	411760	1	NPSR1-AS1|AAA1|-|7p14.3|ncRNA	0.007	0.007	0.007	0.006		1.99572	0.612943	1.6237	1.15838	0.699287	0.212113	0.99691	-0.706175
NM_001199237	chr6	31629006	31634060	-	5056.1	7	GPANK1|ANKRD59|BAT4|D6S54E|G5|GPATCH10|-|6p21.33|protein-coding	0.099	0.646	0.233	0.119		8.92937	4.96354	6.25049	6.78396	2.64397	2.76213	3.15856	2.31137
NM_001127200	chrX	49207139	49214416	+	7296.5	2	GAGE2E|GAGE-2E|GAGE8|-|Xp11.23|protein-coding	0	0	0	0
NM_001040436	chr12	32899478	32908831	-	9353	1	YARS2|CGI-04|MLASA2|MT-TYRRS|TYRRS|-|12p11.21|protein-coding	4.787	4.522	4.67	4.981		11.9112	11.333	12.0341	11.5954	3.58905	3.53548	3.57424	3.50246
NM_001352138	chr19	53611132	53636173	-	25041	1	ZNF415|Pact|ZfLp|-|19q13.42|protein-coding	0.24	0.164	0.208	0.146		6.82864	6.41776	6.56719	6.6018	2.71528	2.72286	2.7716	2.68207
NR_160415	chr10	48185862	48237609	-	51746	2	BMS1P2-AGAP9|-|-|10q11.22|pseudo	0.069	0.093	0.068	0.075		5.9594	4.37068	5.53552	4.80741	2.46872	2.26526	2.57517	2.12786
NM_182756	chr2	29033700	29073475	+	39775	1	SPDYA|RINGO3|RINGOA|SPDY1|SPY1|-|2p23.2|protein-coding	0.167	0.169	0.162	0.174		6.87466	5.82222	6.83893	6.20065	2.77377	2.63242	2.78129	2.54157
NM_001256742	chr3	32737033	32815367	+	78334	1	CNOT10|-|-|3p22.3|protein-coding	0.523	0.519	0.542	0.515		8.59395	7.69696	8.51953	8.13891	3.09077	3.02484	3.10332	2.94429
NR_146636	chr3	78087856	78098114	-	10258	1	LINC02077|-|-|3p12.3|ncRNA	0	0	0	0
NM_153698	chr9	99401860	99417599	-	15739	1	PRXL2C|AAED1|C9orf21|-|9q22.33|protein-coding	0.484	0.503	0.479	0.431		8.54597	7.5697	8.24376	7.94059	3.0433	2.98925	3.09524	2.92024
NM_003562	chr17	4840426	4843341	-	2915	1	SLC25A11|OGC|SLC20A4|-|17p13.2|protein-coding	23.083	23.981	21.085	24.066		14.4676	13.9165	14.4737	14.0147	3.85536	3.80887	3.85475	3.79873
NM_001351012	chr10	99894414	100004654	+	110240	1	R3HCC1L|C10orf28|GIDRP86|GIDRP88|PSORT|-|10q24.2|protein-coding	0.131	0.132	0.157	0.107		6.49603	5.42349	6.08586	6.15034	2.60546	2.62067	2.69956	2.43922
NM_178493	chr17	79910383	79919063	-	8680	1	NOTUM|hNOTUM|-|17q25.3|protein-coding	0.024	0.038	0.005	0.012		4.58794	2.6364	2.69724	0.61836	1.43148	-0.693481	2.19785	1.39857
NM_005408	chr17	32683499	32685629	+	2130	1	CCL13|CKb10|MCP-4|NCC-1|NCC1|SCYA13|SCYL1|-|17q12|protein-coding	0	0	0	0
NR_134594	chr6	161892009	161905077	+	13068	1	LOC105378098|-|-|6q26|ncRNA	0.01	0	0.003	0.006			1.19868	1.6237	-0.201493	0.699287			0.261451
NM_001144984	chr13	36796141	36871951	-	75810	1	CCDC169|C13orf38|-|13q13.3|protein-coding	0.014	0.033	0.012	0.023		4.37176	1.75125	3.70486	2.02345	1.88942	1.01682	2.12821	0.808383
NR_038925	chr8	143783670	143808391	-	24721	1	LNCOC1|Lnc-OC1|-|8q24.3|ncRNA	0.008	0.006	0.01	0.018		1.75951	0.832232	3.32522	1.73083	1.73345	0.791465	0.815173	-0.264943
NM_001278604	chr4	128982467	129030056	+	47589	1	LARP1B|LARP2|-|4q28.2|protein-coding	0.267	0.339	0.286	0.366		7.94132	6.59284	7.99057	7.1129	2.9983	2.83044	2.98938	2.7209
NR_120583	chr11	22467218	22513565	-	46347	1	LINC01495|-|-|11p14.3|ncRNA	0.004	0.003	0.002	0.011		0.697375	-0.306072	2.56248	-0.852246	1.35754		-0.519994
NM_001142445	chr8	41510744	41522792	-	12048	1	ANK1|ANK|SPH1|SPH2|-|8p11.21|protein-coding	0.182	0.297	0.14	0.302		7.73865	5.96347	7.69288	5.9664	2.94352	2.57686	2.95208	2.57615
NM_001361191	chr6	116956781	116989973	-	33192	1	ZUP1|C6orf113|DUB|ZUFSP|-|6q22.1|protein-coding	0.251	0.328	0.34	0.301		7.89078	6.49136	7.68775	7.39048	2.94256	2.88567	2.98017	2.69852
NM_182565	chr17	74261429	74267379	+	5950	1	UBALD2|FAM100B|-|17q25.1|protein-coding	3.778	4.347	3.531	3.898		11.8507	10.9442	11.6544	11.1467	3.5428	3.47855	3.5669	3.4521
NM_003478	chr11	107879624	107978486	+	98862	1	CUL5|CUL-5|VACM-1|VACM1|-|11q22.3|protein-coding	0.351	0.316	0.384	0.317		7.83367	7.04205	7.76796	7.5858	2.95754	2.9233	2.96969	2.816
NM_001394	chr8	29190581	29208201	-	17620	1	DUSP4|HVH2|MKP-2|MKP2|TYP|-|8p12|protein-coding	0.847	0.448	0.965	0.422		8.36853	8.48871	8.21107	9.06475	3.03757	3.18027	3.06497	3.08555
NM_001193321	chr1	206643819	206670222	+	26403	1	IKBKE|IKK-E|IKK-i|IKKE|IKKI|-|1q32.1|protein-coding	0.694	0.791	0.676	0.786		9.23967	8.16153	9.17434	8.49349	3.1976	3.08636	3.20784	3.02884
NM_001322473	chr15	67547124	67794142	+	247018	1	IQCH|NYDSP5|-|15q23|protein-coding	0.014	0.017	0.018	0.016		3.35537	1.75125	3.1428	2.6742	1.65205	1.41911	1.74647	0.808383
NM_001317789	chr7	75625655	75659842	-	34187	1	STYXL1|DUSP24|MK-STYX|MKSTYX|-|7q11.23|protein-coding	0.338	0.332	0.325	0.274		7.90935	6.98007	7.54219	7.31807	2.91498	2.87146	2.98356	2.80324
NR_031640	chr4	183090446	183090531	+	85	1	MIR1305|MIRN1305|hsa-mir-1305|mir-1305|-|4q34.3|ncRNA	0	0	0.463	0					7.88607		2.97931
NM_001308090	chr12	48176507	48213686	-	37179	1	HDAC7|HD7|HD7A|HDAC7A|-|12q13.11|protein-coding	4.579	4.888	4.772	4.5		12.0304	11.26	11.8768	11.6301	3.57007	3.53979	3.58862	3.49314
NM_001270927	chr10	91152380	91166244	+	13864	1	IFIT1|C56|G10P1|IFI-56|IFI-56K|IFI56|IFIT-1|IFNAI1|ISG56|P56|RNM561|-|10q23.31|protein-coding	0.136	0.145	0.173	0.156		6.63996	5.48501	6.6698	6.30609	2.73764	2.65675	2.73118	2.45549
NM_001315534	chr12	54955249	54973023	+	17774	1	PDE1B|HEL-S-79p|PDE1B1|PDES1B|-|12q13.2|protein-coding	0.3	0.425	0.346	0.374		8.28777	6.78422	8.02406	7.41856	3.00433	2.89114	3.05098	2.76218
NM_001130036	chr11	73359958	73373864	+	13906	1	PLEKHB1|KPL1|PHR1|PHRET1|-|11q13.4|protein-coding	0.458	0.489	0.299	0.479		8.50272	7.47902	8.4073	7.18424	3.07164	2.84484	3.08792	2.90285
NM_139157	chr11	8714899	8832882	-	117983	1	ST5|DENND2B|HTS1|p126|-|11p15.4|protein-coding	0.476	0.455	0.477	0.444		8.39229	7.54233	8.28978	7.93388	3.05133	2.98803	3.06906	2.91501
NR_160657	chr1	17198721	17200591	+	1870	1	LOC112267871|-|-|-|ncRNA	0.338	0.334	0.179	0.089		7.91856	6.98007	5.80059	6.36081	2.5362	2.66921	2.98524	2.80324
NM_001302378	chr3	15111580	15140655	-	29075	1	RBSN|Rabenosyn-5|ZFYVE20|-|3p25.1|protein-coding	1.578	1.774	1.786	1.669		10.4773	9.51053	10.3406	10.0528	3.37025	3.32952	3.3892	3.24953
NM_138296	chr6	42883791	42893575	+	9784	1	PTCRA|PT-ALPHA|PTA|-|6p21.1|protein-coding	0.002	0.004	0.01	0.002		1.1382	-1.44438	-0.0778146	1.73083		0.791465	0.186755
NM_001171627	chr6	43737946	43754223	+	16277	1	VEGFA|MVCD1|VEGF|VPF|-|6p21.1|protein-coding	1.322	1.552	1.525	1.471		10.2725	9.21983	10.145	9.79921	3.3427	3.29267	3.36071	3.20474
NR_145524	chr20	39609353	39654036	+	44683	1	LOC100128988|-|-|20q12|ncRNA	0.002	0.002	0.004	0		0.0760656	-1.44438		0.260224		-1.94217	-3.71661
NM_001346700	chr17	2240795	2284348	+	43553	1	SGSM2|RUTBC1|-|17p13.3|protein-coding	1.21	1.41	1.234	1.431		10.1254	9.07445	10.1023	9.45939	3.33662	3.24175	3.33991	3.18181
NM_001349315	chr2	242254602	242293441	+	38839	1	SEPTIN2|DIFF6|NEDD-5|NEDD5|Pnutl3|SEPT2|hNedd5|-|2q37.3|protein-coding	14.424	13.395	13.805	13.049		13.5752	13.1443	13.5257	13.335	3.75763	3.73714	3.7629	3.71637
NM_207366	chr7	55861235	55930445	-	69210	1	SEPTIN14|SEPT14|-|7p11.2|protein-coding	0	0.001	0.001	0.002		-0.986069		-0.0778146	-1.96472
NM_001143681	chr7	142960522	142966222	+	5700	1	GSTK1|GST|GST 13-13|GST13|GST13-13|GSTK1-1|hGSTK1|-|7q34|protein-coding	3.865	3.947	3.818	4.101		11.7028	10.9816	11.733	11.2721	3.5525	3.49469	3.54878	3.45702
NR_130720	chr6_cox_hap2	2463395	2469589	+	6226.9	7	MUC21|C6orf205|KMQK697|MUC-21|-|6p21.33|protein-coding	0	0	0	0
NR_036108	chr9	91927140	91927221	+	81	1	MIR3153|mir-3153|-|9q22.2|ncRNA	0.919	1.283	2.186	0.769		9.9808	8.62269	9.14048	10.3771	3.19227	3.37533	3.31916	3.10814
NM_025107	chr6	153019030	153045715	+	26685	1	MYCT1|MTLC|-|6q25.2|protein-coding	0.003	0	0.004	0			-0.778511		0.260224		-1.94217
NM_020702	chr9	34366664	34376896	-	10232	1	MYORG|IBGC7|KIAA1161|NET37|-|9p13.3|protein-coding	7.2	6.218	6.868	6.712		12.3992	12.0033	12.496	12.2145	3.6434	3.61052	3.63218	3.58536
NR_037586	chr21	18811208	18821503	+	10295	1	LINC01549|C21orf37|-|21q21.1|ncRNA	0.005	0.002	0.008	0.004		0.0760656	0.06038	0.995723	1.3727	-0.00618404	0.457011	-3.71661	-4.04979
NM_005531	chr1	158979697	159024940	+	45243	1	IFI16|IFNGIP1|PYHIN2|-|1q23.1|protein-coding	0.037	0.045	0.02	0.045		4.84702	3.34726	4.74436	2.8433	2.24621	1.50757	2.2771	1.74298
NR_125872	chr6	69342555	69344216	-	1661	1	LOC101928307|-|-|6q12|ncRNA	0.045	0.138	0	0		6.56414	3.66872					2.71461	1.87528
NM_000795	chr11	113280327	113346120	-	65793	1	DRD2|D2DR|D2R|-|11q23.2|protein-coding	0.021	0.015	0.039	0.016		3.16358	2.41711	3.1428	3.91514	1.65205	1.96906	1.66156	1.27328
NM_001346156	chr12	4596896	4647674	-	50778	1	C12orf4|-|-|12p13.32|protein-coding	0.253	0.175	0.262	0.179		6.92812	6.50439	6.8828	6.97223	2.783	2.80162	2.79246	2.70141
NR_046329	chr1	155147230	155157447	+	10217	1	TRIM46|GENEY|TRIFIC|-|1q22|protein-coding	2.586	3.281	2.819	2.888		11.4196	10.3217	11.1899	10.7853	3.48412	3.43099	3.51344	3.36761
NM_001277224	chr1	159887901	159893524	-	5623	1	TAGLN2|HA1756|-|1q23.2|protein-coding	10.765	12.029	10.77	11.472		13.4104	12.6638	13.3262	12.9365	3.73619	3.69338	3.74528	3.66264
NM_001195144	chr2	197851386	198175504	-	324118	1	ANKRD44|PP6-ARS-B|-|2q33.1|protein-coding	0.009	0.007	0.013	0.006		1.99572	1.02566	1.6237	2.15191	0.699287	1.10562	0.99691	0.03655
NR_103871	chr1	146626685	146644049	-	17364	1	PRKAB2|-|-|1q21.1|protein-coding	2.778	2.482	2.916	2.873		10.9919	10.4393	11.1818	10.8396	3.48308	3.43824	3.45837	3.38396
NM_001199515	chr20	35202957	35222355	+	19398	1	TGIF2|-|-|20q11.23|protein-coding	3.269	3.704	3.607	3.972		11.6054	10.7066	11.6835	11.1809	3.5464	3.48296	3.53672	3.42043
NM_175885	chr11	82440982	82444906	-	3924	1	FAM181B|-|-|11q14.1|protein-coding	0.285	0.276	0.15	0.317		7.62628	6.69998	7.76796	6.07713	2.95754	2.60339	2.93098	2.74416
NM_001318066	chr4	119643978	119757281	-	113303	1	SEC24D|CLCRP2|-|4q26|protein-coding	0.898	0.769	0.883	0.865		9.19645	8.58473	9.32268	8.92222	3.22074	3.1574	3.20108	3.10177
NM_152463	chr17	48450590	48458820	+	8230	1	EME1|MMS4L|SLX2A|-|17q21.33|protein-coding	3.113	2.822	2.795	2.946		11.1887	10.6263	11.2207	10.7716	3.48809	3.42915	3.48396	3.40957
NR_146878	chr20	11007192	11010014	+	2822	1	C20orf187|-|-|20p12.2|ncRNA	0	0	0	0
NM_001349850	chr22	22311397	22337184	-	25787	1	TOP3B|TOP3B1|-|22q11.22|protein-coding	2.579	2.875	2.692	2.69		11.2172	10.3173	11.0799	10.7113	3.46987	3.42106	3.48764	3.36699
NM_020962	chr15	65673823	65715285	-	41462	1	IGDCC4|DDM36|NOPE|-|15q22.31|protein-coding	1.3	1.08	1.404	1.039		9.71687	9.19227	9.60654	9.66653	3.26402	3.273	3.28049	3.20042
NR_107048	chr9	109363209	109363303	+	94	1	MIR8081|hsa-mir-8081|-|9q31.2|ncRNA	0	0	0	0
NM_001144941	chr17	4688580	4689659	-	1079	1	VMO1|ERGA6350|PRO21055|-|17p13.2|protein-coding	0.103	0.501	0.365	0.192		8.53986	5.02859	6.99139	7.50436	2.80558	2.90773	3.09421	2.33015
NM_001365248	chr15	83211951	83240816	-	28865	1	CPEB1|CPE-BP1|CPEB|CPEB-1|h-CPEB|hCPEB-1|-|15q25.2|protein-coding	0.23	0.205	0.217	0.124		7.17057	6.34787	6.31424	6.66978	2.65861	2.73764	2.84209	2.66627
NR_030389	chr14	101489662	101489757	+	95	1	MIR411|MIRN411|hsa-mir-411|mir-411|-|14q32.31|ncRNA	0	0	0	0
NR_033768	chr4	1108985	1116952	-	7967	1	TMED11P|p24a1|p24alpha1|-|4p16.3|pseudo	0.03	0.037	0.02	0.13		4.54707	3.00285	6.38742	2.8433	2.67523	1.50757	2.18494	1.58633
NM_174983	chr19	3544197	3557584	-	13387	1	MFSD12|C19orf28|PP3501|-|19p13.3|protein-coding	3.331	3.175	2.684	2.812		11.3693	10.7375	11.1486	10.7065	3.47879	3.42042	3.50707	3.42458
NM_001350340	chr6	149979289	150039237	-	59948	1	LATS1|WARTS|wts|-|6q25.1|protein-coding	0.525	0.495	0.541	0.481		8.5214	7.70323	8.41375	8.13594	3.07275	3.02431	3.09109	2.94546
NR_125790	chr12	4357933	4385350	-	27417	1	CCND2-AS1|CCND2-AS2|-|12p13.32|ncRNA	0.563	0.585	0.587	0.563		8.77739	7.81799	8.65755	8.26692	3.11396	3.04735	3.13379	2.9668
NM_004286	chr22	39101949	39129592	+	27643	1	GTPBP1|GP-1|GP1|HSPC018|-|22q13.1|protein-coding	4.242	4.279	4.544	4.098		11.8265	11.1345	11.7319	11.5515	3.55236	3.53001	3.56395	3.47696
NR_031736	chr10	21785491	21785570	-	79	1	MIR1915|MIRN1915|hsa-mir-1915|-|10p12.31|ncRNA	0	0.526	0.249	0		8.61448			6.89055		2.78462	3.10676
NM_001318836	chr2	219524406	219528166	+	3760	1	BCS1L|BCS|BCS1|BJS|FLNMS|GRACILE|Hs.6719|MC3DN1|PTD|h-BCS|h-BCS1|-|2q35|protein-coding	5.805	6.514	5.311	6.598		12.4705	11.6496	12.4695	11.8019	3.64033	3.56094	3.64044	3.54221
NR_130915	chr6	80017386	80023101	-	5715	1	LCAL1|onco-lncRNA-27|-|6q14.1|ncRNA	0	0	0.007	0					1.15838		0.212113
NR_146902	chr13	19648174	19692423	-	44249	1	LOC107984132|-|-|13q12.11|ncRNA	0.002	0	0.005	0			-1.44438		0.61836		-0.693481
NM_003841	chr8	22960327	22974950	+	14623	1	TNFRSF10C|CD263|DCR1|DCR1-TNFR|LIT|TRAIL-R3|TRAILR3|TRID|-|8p21.3|protein-coding	0.3	0.212	0.338	0.256		7.22202	6.78422	7.43695	7.38102	2.89471	2.88382	2.8524	2.76218
NM_001362736	chr7	134868591	134896278	-	27687	1	WDR91|HSPC049|SORF-1|SORF1|-|7q33|protein-coding	0.477	0.554	0.551	0.473		8.69395	7.54577	8.38777	8.16534	3.06829	3.02951	3.12001	2.91567
NM_001321790	chr3	105374305	105588245	-	213940	1	CBLB|Cbl-b|Nbla00127|RNF56|-|3q13.11|protein-coding	0.102	0.103	0.109	0.112		6.1159	5.01257	6.1566	5.56469	2.62213	2.4763	2.61256	2.32555
NM_152754	chr7	84624872	84751247	-	126375	1	SEMA3D|Sema-Z2|coll-2|-|7q21.11|protein-coding	0.005	0.011	0.009	0.007		2.68831	0.06038	1.86245	1.56173	0.8972	0.643147	1.4267	-4.04979
NM_001350844	chr1	192981384	193029206	-	47822	1	UCHL5|CGI-70|INO80R|UCH-L5|UCH37|-|1q31.2|protein-coding	0.576	0.638	0.65	0.567		8.91028	7.85548	8.66851	8.43054	3.11578	3.07562	3.15547	2.9737
NM_001161344	chr12	133416938	133464204	-	47266	1	CHFR|RNF116|RNF196|-|12q24.33|protein-coding	0.947	1.215	0.984	1.148		9.89735	8.67198	9.76105	9.09604	3.28704	3.18524	3.30704	3.11636
NR_047642	chrY	15360259	15592550	-	232291	1	UTY|KDM6AL|KDM6C|UTY1|-|Yq11.221|protein-coding	0.039	0.104	0.045	0.105		6.1307	3.43371	6.05664	4.14481	2.59852	2.05131	2.61605	1.77977
NM_002725	chr1	203444934	203460479	+	15545	1	PRELP|MST161|MSTP161|SLRR2A|-|1q32.1|protein-coding	0.024	0.024	0.019	0.003		3.88378	2.6364	0.550164	2.76098	-0.862065	1.46518	1.95746	1.39857
NM_001352009	chr11	131779818	132206716	+	426898	1	NTM|CEPU-1|HNT|IGLON2|NTRI|-|11q25|protein-coding	0.118	0.092	0.108	0.084		5.94283	5.25186	5.71104	5.5499	2.51375	2.47246	2.57115	2.39283
NM_002787	chr7	42956461	42971773	-	15312	1	PSMA2|HC3|MU|PMSA2|PSC2|-|7p14.1|protein-coding	9.202	10.418	8.75	10.622		13.19	12.4062	13.207	12.6032	3.72323	3.65571	3.72138	3.63299
NR_120673	chr10	76266256	76289082	-	22826	1	LOC102723439|-|-|10q22.2|ncRNA	0.152	0.186	0.187	0.204		7.02153	5.66766	7.08528	6.43098	2.82483	2.68504	2.81179	2.50275
NM_001037814	chr22	17442826	17489112	-	46286	1	GAB4|-|-|22q11.1|protein-coding	0.05	0.045	0.045	0.035		4.84702	3.84174	4.35512	4.14481	2.12271	2.05131	2.2771	1.94176
NR_027258	chr2	55509455	55511607	+	2152	1	PRORSD1P|NCRNA00117|PRDXDD1P|Prdxdd1|Ybakd1|-|2p16.1|pseudo	0.614	0.473	0.475	0.473		8.45174	7.9604	8.38777	7.92713	3.06829	2.9868	3.07925	2.99284
NM_032782	chr5	156512843	156536055	-	23212	1	HAVCR2|CD366|HAVcr-2|KIM-3|SPTCL|TIM3|TIMD-3|TIMD3|Tim-3|-|5q33.3|protein-coding	0.008	0.011	0.013	0.014		2.68831	0.832232	2.93599	2.15191	1.55384	1.10562	1.4267	-0.264943
NR_003073	chr17	2232419	2232504	-	85	1	SNORD91B|HBII-296b|-|17p13.3|snoRNA	0.876	0.489	0.463	0.489		8.50272	8.544	8.4393	7.88607	3.07712	2.97931	3.08792	3.09491
NR_031607	chr17	46233789	46233873	-	84	1	MIR1203|MIRN1203|hsa-mir-1203|-|17q21.32|ncRNA	0	0	0	0
NM_030579	chr16	69458498	69500167	+	41669	1	CYB5B|CYB5-M|CYPB5M|OMB5|-|16q22.1|protein-coding	4.738	4.717	4.776	4.745		11.9759	11.3161	11.9589	11.6314	3.58001	3.53996	3.58206	3.5003
NM_001286535	chr12	110940136	110971361	+	31225	1	RAD9B|-|-|12q24.11|protein-coding	0.058	0.062	0.085	0.063		5.33809	4.08548	5.26548	5.16554	2.39657	2.36892	2.41632	2.03051
NR_031624	chr11	70130061	70130176	+	115	1	MIR548K|MIRN548K|-|11q13.3|ncRNA	0	0	0	0.181				6.90001		2.7866
NM_001256279	chrUn_gl000223	78977	119711	+	40734.5	2	ZNF26|HEL-179|KOX20|-|12q24.33|protein-coding	0.009	0.014	0.014	0.013		3.05786	1.02566	2.82121	2.27085	1.49631	1.18323	1.61252	0.03655
NM_001167959	chr2	39892638	39945103	+	52465	1	TMEM178A|TMEM178|-|2p22.1|protein-coding	0.793	0.719	0.764	0.66		9.09343	8.38053	8.90374	8.68989	3.15441	3.11934	3.18482	3.06704
NM_015120	chr2	73612886	73837046	+	224160	1	ALMS1|ALSS|-|2p13.1|protein-coding	0.168	0.117	0.183	0.145		6.31118	5.83202	6.55655	6.39628	2.71294	2.67723	2.65791	2.544
NM_001270998	chr2	220071506	220074373	+	2867	1	ZFAND2B|AIRAPL|-|2q35|protein-coding	3.946	3.329	4.042	3.961		11.4418	11.0157	11.6792	11.3636	3.54587	3.50635	3.51625	3.46149
NM_001349429	chr3	183353411	183402304	+	48893	1	KLHL24|DRE1|EBSSH|KRIP6|-|3q27.1|protein-coding	0.197	0.262	0.229	0.212		7.54651	6.09353	7.14486	6.75617	2.83691	2.75621	2.91581	2.60728
NM_005425	chr16	11361714	11363182	-	1468	1	TNP2|TP2|-|16p13.13|protein-coding	0	0	0	0
NM_033087	chr9	101978707	101984224	-	5517	1	ALG2|CDG1I|CDGIi|CMS14|CMSTA3|NET38|hALPG2|-|9q22.33|protein-coding	7.862	6.78	6.783	7.131		12.5318	12.1477	12.5898	12.1945	3.65418	3.60816	3.64752	3.60262
NR_149152	chr15	50849356	50978994	-	129638	1	TRPM7|ALSPDC|CHAK|CHAK1|LTRPC7|LTrpC-7|TRP-PLIK|-|15q21.2|protein-coding	0.267	0.201	0.235	0.238		7.14038	6.59284	7.32403	6.79768	2.87264	2.76504	2.836	2.7209
NR_106775	chr16	15227923	15228007	-	84	2	MIR6511B1|MIR6511B-1|hsa-mir-6511b-1|-|16p13.3|ncRNA	0	0.743	0.234	0		9.14374			6.79083		2.76359	3.19278
NM_001197225	chr16	66461198	66529191	+	67993	1	BEAN1|BEAN|SCA31|-|16q21|protein-coding	0.01	0.01	0.012	0.013		2.54227	1.19868	2.82121	2.02345	1.49631	1.01682	1.34612	0.261451
NM_001319233	chr1	67773047	67862583	+	89536	1	IL12RB2|-|-|1p31.3|protein-coding	0.039	0.051	0.061	0.058		5.03881	3.43371	5.13741	4.63305	2.36104	2.21196	2.33308	1.77977
NM_021973	chr4	174447242	174451380	-	4138	1	HAND2|DHAND2|Hed|Thing2|bHLHa26|dHand|-|4q34.1|protein-coding	0.004	0	0	0			-0.306072
NR_110162	chr7	112594690	112635698	-	41008	1	HRAT17|-|-|7q31.1|ncRNA	0.003	0.004	0.001	0.004		1.1382	-0.778511	0.995723	-1.96472	-0.00618404		0.186755
NM_001351159	chr12	62654185	62810168	+	155983	1	USP15|UNPH-2|UNPH4|-|12q14.1|protein-coding	0.107	0.089	0.105	0.088		5.89203	5.09116	5.78309	5.50468	2.53184	2.46066	2.55877	2.34799
NM_001289933	chr7	100171634	100172842	-	1208	1	ZASP|-|-|7q22.1|protein-coding	8.18	8.004	6.531	7.803		12.7861	12.2129	12.7293	12.1337	3.67008	3.60095	3.67651	3.61033
NR_120501	chr6	152701665	152702847	+	1182	1	SYNE1-AS1|-|-|6q25.2|ncRNA	0	0	0	0
NM_018704	chr1	112938836	113003786	+	64950	1	CTTNBP2NL|-|-|1p13.2|protein-coding	0.464	0.432	0.474	0.379		8.3128	7.50039	8.04463	7.92375	3.00803	2.98618	3.05533	2.90697
NM_001345886	chr5	80708626	81047072	-	338446	1	SSBP2|HSPC116|SOSS-B2|-|5q14.1|protein-coding	0.093	0.08	0.1	0.085		5.72867	4.86087	5.72937	5.42638	2.51838	2.43999	2.5182	2.28121
NR_002791	chr10	119243804	119304579	-	60775	1	EMX2OS|EMX2-AS1|NCRNA00045|-|10q26.11|ncRNA	0.002	0.005	0.004	0.004		1.48013	-1.44438	0.995723	0.260224	-0.00618404	-1.94217	0.565725
NM_001349108	chr1	76540431	77100288	+	559857	1	ST6GALNAC3|PRO7177|SIAT7C|ST6GALNACIII|STY|-|1p31.1|protein-coding	0.04	0.036	0.042	0.036		4.50509	3.47529	4.39876	4.03408	2.1371	2.01224	2.17156	1.79713
NR_026764	chr15	70127573	70135306	+	7733	1	LINC00593|C15orf50|-|15q23|ncRNA	0.007	0.011	0.005	0		2.68831	0.612943		0.61836		-0.693481	1.4267	-0.706175
NM_181645	chr11	93063883	93171636	+	107753	1	DEUP1|CCDC67|-|11q21|protein-coding	0.005	0.005	0.009	0.005		1.48013	0.06038	1.34132	1.56173	0.423658	0.643147	0.565725	-4.04979
NR_152774	chr4	85886769	85929896	+	43127	1	WDFY3-AS2|C4orf12|FBI4|NCRNA00247|-|4q21.23|ncRNA	0.092	0.094	0.12	0.125		5.97579	4.84312	6.32668	5.719	2.66145	2.51576	2.57913	2.27594
NM_144709	chr2	61167361	61245390	-	78029	1	PUS10|CCDC139|DOBI|-|2p16.1-p15|protein-coding	0.061	0.048	0.049	0.053		4.94591	4.1683	4.99778	4.28148	2.32129	2.09811	2.30624	2.05946
NM_182520	chr22	24105208	24108050	+	2842	1	C22orf15|N27C7-3|-|22q11.23|protein-coding	1.683	1.924	1.419	1.622		10.6017	9.61632	10.2964	9.68359	3.36406	3.27554	3.40622	3.26548
NR_027123	chr14	56042875	56046810	-	3935	1	KTN1-AS1|C14orf33|MYCLo-3|-|14q22.3|ncRNA	0.619	0.576	0.715	0.554		8.75363	7.97372	8.63259	8.58351	3.10979	3.10157	3.12988	2.99525
NM_001364181	chr5	142657499	142783801	-	126302	1	NR3C1|GCCR|GCR|GCRST|GR|GRL|-|5q31.3|protein-coding	0.268	0.248	0.282	0.23		7.46236	6.59898	7.27107	7.0903	2.86217	2.82585	2.89963	2.72224
NM_012142	chr15	43477601	43489375	+	11774	1	CCNDBP1|DIP1|GCIP|HHM|-|15q15.2|protein-coding	1.121	1.173	1.156	1.241		9.84344	8.94899	9.8817	9.35459	3.30476	3.22567	3.29916	3.16172
NM_178559	chr7	20686953	20796631	+	109678	1	ABCB5|ABCB5alpha|ABCB5beta|EST422562|-|7p21.1|protein-coding	0.003	0.002	0.007	0.003		0.0760656	-0.778511	0.550164	1.15838	-0.862065	0.212113	-3.71661
NR_052010	chr9	34653894	34661898	+	8004	1	IL11RA|CRSDA|-|9p13.3|protein-coding	0.807	0.743	0.755	0.76		9.14374	8.40927	9.12225	8.67087	3.18939	3.11618	3.19278	3.07198
NM_001308395	chr2	233498314	233547486	+	49172	1	EFHD1|MST133|MSTP133|PP3051|SWS2|-|2q37.1|protein-coding	0.089	0.117	0.092	0.09		6.31118	4.78867	5.81789	5.29255	2.5405	2.40396	2.65791	2.25963
NR_144538	chr1	231114840	231136479	+	21639	1	ARV1|EIEE38|-|1q42.2|protein-coding	0.547	0.541	0.543	0.527		8.65757	7.77065	8.55521	8.14187	3.0968	3.02536	3.11396	2.95803
NR_132379	chr7	158383321	158384625	+	1304	1	LINC01022|-|-|7q36.3|ncRNA	0.057	0	0	0			4.05692						2.02039
NR_033335	chr12	69021014	69021155	-	141	1	SNORA70G|U70G|-|12q15|snoRNA	0	0.885	0	0		9.41174						3.23446
NM_001286359	chr16	11369496	11370337	-	841	1	PRM2|CT94.2|-|16p13.13|protein-coding	0	0	0	0
NM_153635	chr3	9745517	9771592	+	26075	1	CPNE9|-|-|3p25.3|protein-coding	0.303	0.4	0.277	0.35		8.19487	6.80056	7.92134	7.06158	2.98574	2.81999	3.03472	2.76565
NR_045579	chr4	159443034	159574521	+	131487	1	RXFP1|LGR7|RXFPR1|-|4q32.1|protein-coding	0.003	0.002	0.003	0.004		0.0760656	-0.778511	0.995723	-0.201493	-0.00618404		-3.71661
NM_001136478	chr1	150190717	150208460	-	17743	1	ANP32E|LANP-L|LANPL|-|1q21.2|protein-coding	9.372	9.446	9.456	9.157		13.0399	12.4363	12.9771	12.7277	3.6979	3.6699	3.70487	3.63648
NM_001297715	chr5	70220768	70248838	+	28069	2	SMN1|BCD541|GEMIN1|SMA|SMA1|SMA2|SMA3|SMA4|SMA@|SMN|SMNT|T-BCD541|TDRD16A|-|5q13.2|protein-coding	1.103	1.499	1.002	1.71		10.2192	8.9224	10.3782	9.12513	3.37548	3.18985	3.35321	3.15743
NM_004524	chr17	73521778	73571290	+	49512	1	LLGL2|HGL|Hugl-2|LGL2|-|17q25.1|protein-coding	0.784	1.116	0.87	1.081		9.76711	8.36178	9.66792	8.89842	3.27321	3.15355	3.28793	3.06381
NR_106716	chr1	63792596	63792655	-	59	1	MIR6068|hsa-mir-6068|-|1p31.3|ncRNA	0	0	0	0
NM_178527	chr1	173469599	173572211	-	102612	1	SLC9C2|SLC9A11|-|1q25.1|protein-coding	0.002	0.003	0.007	0.008		0.697375	-1.44438	2.06926	1.15838	1.04911	0.212113	-0.519994
NM_001258308	chr12	6666037	6677457	-	11420	1	NOP2|NOL1|NOP120|NSUN1|p120|-|12p13.31|protein-coding	9.338	9.178	9.491	9.683		12.9958	12.4303	13.0636	12.7336	3.70748	3.67057	3.69998	3.63579
NR_073454	chr14	36539633	36634494	+	94861	1	LINC00609|-|-|14q13.2-q13.3|ncRNA	0.001	0.004	0	0.002		1.1382	-2.58268	-0.0778146				0.186755
NM_001127592	chr1	161511550	161519893	-	8343	1	FCGR3A|CD16|CD16A|FCG3|FCGR3|FCGRIII|FCR-10|FCRIII|FCRIIIA|IGFR3|IMD20|-|1q23.3|protein-coding	0	0.005	0.005	0.005		1.48013		1.34132	0.61836	0.423658	-0.693481	0.565725
NR_146611	chr14	104689921	104712484	+	22563	1	LINC02691|C14orf144|-|14q32.33|ncRNA	0.008	0.007	0.002	0.008		1.99572	0.832232	2.06926	-0.852246	1.04911		0.99691	-0.264943
NR_003498	chr15	25509674	25509726	+	52	1	SNORD115-45|HBII-52-45|SNORD115-48|-|15q11.2|snoRNA	0	0	0	0
NR_003351	chr15	25434561	25434642	+	81	4	SNORD115-36|HBII-52-36|-|15q11.2|snoRNA	0	0	0	0
NR_134575	chr7	46727477	46736720	-	9243	1	LOC730338|-|-|7p12.3|ncRNA	0	0.002	0	0		0.0760656						-3.71661
NM_001321455	chr2	100016940	100106479	-	89539	1	REV1|AIBP80|REV1L|-|2q11.2|protein-coding	0.509	0.53	0.573	0.446		8.62609	7.6524	8.29674	8.22818	3.05255	3.04057	3.10871	2.93591
NM_001098787	chr11	202924	207422	-	4498	1	BET1L|BET1L1|GOLIM3|GS15|HSPC197|-|11p15.5|protein-coding	12.002	10.988	12.046	11.747		13.2716	12.8425	13.3629	13.1162	3.74016	3.71328	3.73028	3.68285
NM_001366042	chr4	128886561	128961082	+	74521	1	ABHD18|C4orf29|-|4q28.2|protein-coding	0.373	0.413	0.332	0.394		8.24388	7.14189	8.10474	7.35227	3.01877	2.87819	3.04332	2.83631
NM_032593	chr9	35812957	35815039	-	2082	1	HINT2|HIT-17|-|9p13.3|protein-coding	8.384	7.021	5.708	7.768		12.5853	12.2533	12.7223	11.9175	3.66929	3.57502	3.65367	3.6151
NM_001330578	chr13	52506806	52585630	-	78824	1	ATP7B|PWD|WC1|WD|WND|-|13q14.3|protein-coding	0.343	0.294	0.319	0.3		7.72309	7.00419	7.68259	7.28816	2.94159	2.86555	2.94918	2.80822
NM_001369892	chr9	123884048	123939888	+	55840	1	CNTRL|CEP1|CEP110|FAN|bA165P4.1|-|9q33.2|protein-coding	0.147	0.112	0.155	0.131		6.24426	5.61274	6.39929	6.12976	2.67791	2.61583	2.64253	2.4887
NR_033872	chr2	70189395	70314147	-	124752	1	PCBP1-AS1|-|-|2p13.3|ncRNA	0.185	0.185	0.187	0.175		7.01327	5.99032	6.8478	6.43098	2.77564	2.68504	2.81009	2.58263
NR_038898	chr21	41755010	41757285	+	2275	1	DSCAM-AS1|M41|-|21q22.2|ncRNA	0	0	0	0
NM_005982	chr14	61110151	61116195	-	6044	1	SIX1|BOS3|DFNA23|TIP39|-|14q23.1|protein-coding	0.022	0.007	0.052	0.031		1.99572	2.49351	4.16716	4.37686	2.05907	2.12989	0.99691	1.31818
NM_145660	chr22	36585176	36600879	-	15703	1	APOL4|APOL-IV|APOLIV|-|22q12.3|protein-coding	0.024	0.008	0.038	0.016		2.20034	2.6364	3.1428	3.87345	1.65205	1.95362	1.13772	1.39857
NM_182836	chr14	24734744	24740833	-	6089	1	RABGGTA|PTAR3|-|14q12|protein-coding	3.081	2.677	3.351	3.168		11.1078	10.6093	11.3332	11.0627	3.50248	3.46764	3.4735	3.40726
NR_036610	chr6	36562090	36572244	+	10154	1	SRSF3|SFRS3|SRp20|-|6p21.31-p21.2|protein-coding	54.832	56.556	54.282	59.937		15.7823	15.3373	15.8869	15.5324	3.98977	3.95721	3.98023	3.93898
NR_146865	chr12	3477274	3480767	+	3493	1	LINC02417|-|-|12p13.32|ncRNA	0	0.083	0.011	0.012		5.78508		2.69724	1.8838	1.43148	0.913645	2.53234
NR_125964	chr1	175846479	175849600	+	3121	1	LINC01657|-|-|1q25.1|ncRNA	0	0	0	0
NM_006552	chr11	61957688	61961011	+	3323	1	SCGB1D1|LIPA|LPHA|LPNA|-|11q12.3|protein-coding	0	0.013	0	0		2.9443						1.55792
NM_173701	chr14	100800127	100842664	-	42537	1	WARS|GAMMA-2|HMN9|IFI53|IFP53|-|14q32.2|protein-coding	3.676	4.015	3.568	3.768		11.7289	10.8993	11.6018	11.1634	3.53628	3.48071	3.552	3.44616
NR_161323	chr14	78227111	78236085	+	8974	1	C14orf178|-|-|14q24.3|ncRNA	0.222	0.266	0.151	0.31		7.56973	6.28973	7.73338	6.0878	2.9511	2.60592	2.92024	2.653
NR_106970	chr16	15019794	15019860	+	66	4	MIR6511A3|MIR6511A-3|hsa-mir-6511a-3|-|16p13.11|ncRNA	0.282	0	0	0.315			6.6826	7.75816		2.95571			2.74041
NR_152867	chr22	31365197	31375380	+	10183	1	TUG1|LINC00080|NCRNA00080|TI-227H|-|22q12.2|ncRNA	16.688	17.117	17.642	16.484		13.9509	13.3838	13.8876	13.7286	3.79572	3.77911	3.80228	3.74241
NM_004060	chr5	162864601	162872022	+	7421	1	CCNG1|CCNG|-|5q34|protein-coding	26.941	23.283	25.382	24.6		14.4223	14.1703	14.5077	14.3124	3.85874	3.8392	3.85023	3.8248
NM_001354219	chr2	62932848	63273621	+	340773	1	EHBP1|HPC12|NACSIN|-|2p15|protein-coding	0.135	0.1	0.132	0.101		6.0706	5.47289	5.99649	5.87197	2.58412	2.55384	2.60184	2.4523
NM_006234	chr7	102113541	102119369	-	5828	1	POLR2J|POLR2J1|RPB11|RPB11A|RPB11m|hRPB14|-|7q22.1|protein-coding	5.897	6.768	6.1	6.152		12.5291	11.6754	12.3611	12.0242	3.62773	3.58786	3.64721	3.54541
NR_002769	chr2	193614571	193641625	+	27054	1	PCGEM1|LINC00071|NCRNA00071|PCAT9|-|2q32.3|ncRNA	0.002	0.003	0	0.002		0.697375	-1.44438	-0.0778146				-0.519994
NM_005073	chr13	99336055	99404926	-	68871	1	SLC15A1|HPECT1|HPEPT1|PEPT1|-|13q32.2-q32.3|protein-coding	0.024	0.016	0.015	0.024		3.26247	2.6364	3.77078	2.38158	1.91486	1.25192	1.70596	1.39857
NM_001369875	chr9	71820071	71870120	+	50049	1	TJP2|C9DUPq21.11|DFNA51|DUP9q21.11|PFIC4|X104|ZO2|-|9q21.11|protein-coding	3.717	4.026	3.783	4.061		11.7331	10.9175	11.7178	11.2573	3.55063	3.4928	3.55252	3.44857
NM_206900	chr19	45988553	46000305	-	11752	1	RTN2|NSP2|NSPL1|NSPLI|SPG12|-|19q13.32|protein-coding	1.691	1.92	1.667	1.97		10.5985	9.62411	10.5974	9.9421	3.40564	3.31355	3.40579	3.26665
NR_038312	chr21	46340950	46349595	+	8645	1	ITGB2-AS1|-|-|21q22.3|ncRNA	0.047	0.043	0.048	0.01		4.77736	3.74013	2.41486	4.24839	1.27194	2.08692	2.25621	1.90309
NM_018668	chr15	91541646	91565851	-	24205	1	VPS33B|-|-|15q26.1|protein-coding	1.025	1.121	1.089	1.13		9.77396	8.80196	9.73658	9.25877	3.28341	3.21082	3.28894	3.13783
NM_016494	chr2	85822868	85824831	+	1963	1	RNF181|HSPC238|-|2p11.2|protein-coding	12.911	12.912	11.947	11.549		13.5189	12.9624	13.3365	13.103	3.73731	3.71182	3.75691	3.69626
NM_001193334	chr1	68591041	68698229	-	107188	1	WLS|C1orf139|EVI|GPR177|MRP|mig-14|-|1p31.3|protein-coding	0.041	0.021	0.044	0.02		3.67916	3.51584	3.4884	4.10874	1.80257	2.0387	1.87938	1.81387
NM_001201339	chr19	5623094	5668489	+	45395	1	SAFB|HAP|HET|SAB-B1|SAF-B|SAF-B1|SAFB1|-|19p13.3|protein-coding	4.477	4.536	4.669	4.436		11.9159	11.223	11.8546	11.5951	3.56738	3.53544	3.57482	3.48839
NR_110439	chr8	92080143	92082417	-	2274	1	OTUD6B-AS1|GS1-251I9.4|-|8q21.3|ncRNA	2.823	2.789	3.054	2.657		11.1706	10.4657	11.0608	10.9138	3.46738	3.44808	3.48164	3.3876
NR_038234	chr16	73420704	73455295	+	34591	1	LINC01568|-|-|16q22.3|ncRNA	0.002	0.002	0.003	0.004		0.0760656	-1.44438	0.995723	-0.201493	-0.00618404		-3.71661
NR_130130	chr1	150980925	151008189	+	27264	1	PRUNE1|DRES-17|DRES17|H-PRUNE|HTCD37|NMIHBA|PRUNE|-|1q21.3|protein-coding	1.042	1.3	1.126	1.288		10.001	8.82898	9.93927	9.31239	3.31314	3.21915	3.32207	3.14225
NM_203494	chr15	50792759	50838863	-	46104	1	USP50|-|-|15q21.2|protein-coding	0.056	0.035	0.06	0.032		4.46192	4.02786	4.21633	4.60653	2.07599	2.20368	2.15767	2.01001
NR_147121	chr3	46761073	46777917	-	16844	1	PRSS46P|PRSS46|TESSP6|-|3p21.31|pseudo	0.004	0.021	0.008	0.021		3.67916	-0.306072	3.56396	1.3727	1.83348	0.457011	1.87938
NM_001008536	chr1	152056617	152061540	-	4923	1	TCHHL1|S100A17|THHL1|-|1q21.3|protein-coding	0	0	0	0
NM_016581	chr19	11616744	11639949	-	23205	1	ECSIT|SITPEC|-|19p13.2|protein-coding	2.353	2.49	2.197	2.507		10.9969	10.1666	10.9708	10.3852	3.45559	3.37645	3.45902	3.34577
NR_073201	chr9	19230691	19374277	+	143586	1	DENND4C|C9orf55|C9orf55B|RAB10GEF|bA513M16.3|-|9p22.1|protein-coding	0.216	0.173	0.195	0.18		6.91051	6.24474	6.89143	6.49822	2.7848	2.70004	2.78879	2.64264
NM_001166135	chr7	127937738	127983962	-	46224	1	RBM28|ANES|-|7q32.1|protein-coding	1.779	1.681	1.945	1.691		10.3948	9.70742	10.3609	10.1896	3.37308	3.34903	3.37779	3.27909
NR_103793	chr22	17602485	17612994	+	10509	1	LINC01664|-|-|22q11.1|ncRNA	0.076	0.051	0.036	0.105		5.03881	4.52936	6.05664	3.78667	2.59852	1.92093	2.33308	2.17931
NM_005723	chr4	99391518	99579762	-	188244	1	TSPAN5|NET-4|NET4|TM4SF9|TSPAN-5|-|4q23|protein-coding	0.14	0.134	0.143	0.115		6.51907	5.53261	6.19754	6.00043	2.63169	2.58507	2.70467	2.46796
NM_003005	chr1	169558088	169599362	-	41274	1	SELP|CD62|CD62P|GMP140|GRMP|LECAM3|PADGEM|PSEL|-|1q24.2|protein-coding	0	0.003	0.001	0.001		0.697375		-1.15135	-1.96472			-0.519994
NM_001172412	chr1	116185250	116240845	+	55595	1	VANGL1|KITENIN|LPP2|STB2|STBM2|-|1p13.1|protein-coding	0.669	0.743	0.7	0.724		9.14374	8.10128	9.04709	8.54948	3.17745	3.09584	3.19278	3.01815
NR_029892	chr8	141742663	141742752	-	89	1	MIR151A|MIR151|MIRN151|hsa-mir-151|hsa-mir-151a|-|8q24.3|ncRNA	0.209	0	0	0			6.19064						2.63009
NR_040515	chr19	39390609	39399529	+	8920	1	NFKBIB|IKBB|TRIP9|-|19q13.2|protein-coding	3.38	3.846	3.41	3.463		11.663	10.7614	11.4711	11.0907	3.51993	3.47128	3.54387	3.4278
NM_058169	chr12	12510012	12624166	+	114154	1	BORCS5|LOH12CR1|LOH1CR12|-|12p13.2|protein-coding	0.065	0.099	0.079	0.092		6.0552	4.27261	5.85194	5.04805	2.54891	2.33573	2.59818	2.09512
NM_001198592	chr14	24787565	24804277	-	16712	1	ADCY4|AC4|-|14q12|protein-coding	0.022	0.046	0.02	0.04		4.8807	2.49351	4.56194	2.8433	2.18965	1.50757	2.28709	1.31818
NM_003619	chr4	119201193	119274158	-	72965	1	PRSS12|BSSP-3|BSSP3|MRT1|-|4q26|protein-coding	0.084	0.075	0.071	0.104		5.62978	4.69372	6.04182	4.8767	2.59498	2.2859	2.49308	2.23073
NM_014760	chr3	10290143	10322902	+	32759	1	TATDN2|-|-|3p25.3|protein-coding	2.71	2.431	2.695	2.408		10.9601	10.3986	10.9084	10.7131	3.44736	3.4213	3.45419	3.37832
NR_038208	chr8	96281064	96822371	+	541307	1	C8orf37-AS1|-|-|8q22.1|ncRNA	0.003	0.003	0.004	0.003		0.697375	-0.778511	0.550164	0.260224	-0.862065	-1.94217	-0.519994
NM_001321724	chr12	25150509	25205382	+	54873	1	LOC645177|-|-|12p12.1|protein-coding	0.008	0.003	0.006	0		0.697375	0.832232		0.910978		-0.134512	-0.519994	-0.264943
NM_017779	chr1	68939835	68962765	-	22930	1	DEPDC1|DEP.8|DEPDC1-V2|DEPDC1A|SDP35|-|1p31.3|protein-coding	1.334	1.131	1.266	0.961		9.78757	9.23467	9.48568	9.50048	3.24575	3.248	3.29095	3.20706
NM_001291954	chr4	156680173	156728926	+	48753	1	GUCY1B1|GC-S-beta-1|GC-SB3|GUC1B3|GUCB3|GUCSB3|GUCY1B3|-|4q32.1|protein-coding	0.023	0.038	0.031	0.031		4.58794	2.56651	4.16716	3.54668	2.05907	1.82647	2.19785	1.35981
NM_000848	chr1	110210679	110217908	+	7229	1	GSTM2|GST4|GSTM|GSTM2-2|GTHMUS|-|1p13.3|protein-coding	0.942	1.056	1.042	0.839		9.68243	8.66329	9.27541	9.18796	3.21341	3.19974	3.27537	3.11491
NR_024034	chr16	31711934	31718745	+	6811	1	CLUHP3|C16orf67|KIAA0664L3|KIAA0664P3|URLC3|-|16p11.2|pseudo	1.145	0.934	1.04	0.872		9.49431	8.98378	9.33516	9.18487	3.22267	3.19926	3.24706	3.16732
NR_002598	chr8	67834709	67834784	-	75	1	SNORD87|HBII-276|U87|-|8q13.1|snoRNA	12.902	18.575	21.511	10.796		14.0761	12.9612	13.2321	14.0468	3.72597	3.81217	3.81518	3.69613
NM_004531	chr5	52391509	52405587	-	14078	1	MOCS2|MCBPE|MOCO1|MOCODB|MPTS|-|5q11.2|protein-coding	1.597	1.604	1.526	1.647		10.323	9.53018	10.3201	9.80026	3.36738	3.29282	3.36779	3.2525
NR_036099	chr6	138756350	138756431	-	81	1	MIR3145|mir-3145|-|6q24.1|ncRNA	0	0	0.243	0					6.85141		2.7764
NR_039823	chr10	74480787	74480858	+	71	1	MIR4676|-|-|10q22.1|ncRNA	0	0	0	0
NR_028505	chr17	1614798	1619566	-	4768	1	MIR22HG|C17orf91|-|17p13.3|ncRNA	1.011	1.435	0.829	1.237		10.1524	8.77938	9.8767	8.82094	3.30403	3.14093	3.34374	3.13412
NM_001143889	chr1	32830234	32860042	-	29808	1	BSDC1|-|-|1p35.1|protein-coding	1.973	2.128	1.945	2.112		10.7561	9.87739	10.7052	10.1896	3.42024	3.34903	3.42709	3.30413
NM_001302758	chr2	85921481	85925975	+	4494	1	GNLY|D2S69E|LAG-2|LAG2|NKG5|TLA519|-|2p11.2|protein-coding	0.033	0.046	0.092	0		4.8807	3.15937		5.29255		2.40396	2.28709	1.65964
NM_001077394	chr1	101455181	101491362	-	36181	1	DPH5|AD-018|CGI-30|HSPC143|NPD015|-|1p21.2|protein-coding	0.949	0.93	0.862	0.981		9.48774	8.67545	9.51758	8.88359	3.25059	3.15114	3.24606	3.11694
NR_039766	chr9	36864251	36864305	-	54	1	MIR4540|-|-|9p13.2|ncRNA	0	0	0	0
NM_002555	chr11	2923508	2946476	+	22968	1	SLC22A18|BWR1A|BWSCR1A|HET|IMPT1|ITM|ORCTL2|SLC22A1L|TSSC5|p45-BWR1A|-|11p15.4|protein-coding	0.134	0.161	0.123	0.135		6.80035	5.46068	6.44587	5.75863	2.68838	2.52572	2.76561	2.44908
NM_001329524	chr19	37569335	37621268	+	51933	1	ZNF420|APAK|-|19q13.12|protein-coding	0.056	0.054	0.056	0.053		5.1264	4.02786	4.99778	4.4958	2.32129	2.16858	2.35795	2.01001
NM_001882	chr5	76248870	76265296	+	16426	1	CRHBP|CRF-BP|CRFBP|-|5q13.3|protein-coding	0.005	0.005	0.002	0.003		1.48013	0.06038	0.550164	-0.852246	-0.862065		0.565725	-4.04979
NR_015380	chr19	58863336	58866549	+	3213	1	A1BG-AS1|A1BG-AS|A1BGAS|NCRNA00181|-|19q13.43|ncRNA	1.9	1.818	2.18	1.648		10.5149	9.81548	10.321	10.3727	3.36751	3.37472	3.39436	3.29506
NM_001369648	chr9	15422874	15466731	+	43857	1	SNAPC3|PTFbeta|SNAP50|-|9p22.3|protein-coding	1.638	1.414	1.657	1.617		10.1298	9.57181	10.2916	9.93244	3.36339	3.31215	3.34053	3.25879
NM_006630	chr19	44645707	44664466	+	18759	1	ZNF234|HZF4|ZNF269|-|19q13.31|protein-coding	0.406	0.308	0.337	0.318		7.79437	7.28111	7.77284	7.37626	2.95844	2.88289	2.96243	2.86416
NR_036204	chr18	47652869	47652933	-	64	1	MIR4320|-|-|18q21.1|ncRNA	0	0	0	0
NM_001784	chr19	14491956	14519537	+	27581	1	ADGRE5|CD97|TM7LN1|-|19p13.12|protein-coding	0.37	0.271	0.307	0.275		7.59826	7.12863	7.54783	7.22662	2.91606	2.85332	2.92567	2.83362
NM_001160329	chr19	51125234	51143138	-	17904	1	SYT3|SytIII|-|19q13.33|protein-coding	1.225	1.223	1.069	1.418		9.90741	9.09469	10.0882	9.22902	3.3346	3.20618	3.30851	3.18502
NR_106922	chr16	28735573	28735642	-	69	2	MIR6862-1|hsa-mir-6862-1|-|16p12.1|ncRNA	1.618	2.109	1.996	3.912		10.7424	9.55164	11.6599	10.2312	3.54348	3.3549	3.42524	3.25575
NM_016491	chr1	54665840	54684056	+	18216	1	MRPL37|L2mt|L37mt|MRP-L2|MRP-L37|MRPL2|RPML2|-|1p32.3|protein-coding	8	8.485	7.808	8.505		12.8755	12.1763	12.8627	12.4204	3.68512	3.63463	3.68656	3.60601
NM_001256361	chr17	48638076	48704832	+	66756	1	CACNA1G|Ca(V)T.1|Cav3.1|NBR13|SCA42|SCA42ND|-|17q21.33|protein-coding	0.202	0.278	0.225	0.275		7.63734	6.13469	7.54783	6.72789	2.91606	2.75015	2.93307	2.61699
NM_004254	chr11	62760296	62783313	-	23017	1	SLC22A8|OAT3|-|11q12.3|protein-coding	0.002	0.011	0.01	0.007		2.68831	-1.44438	1.86245	1.73083	0.8972	0.791465	1.4267
NR_134619	chr6	169467881	169469519	+	1638	1	LOC102724357|-|-|6q27|ncRNA	0	0	0	0
NM_001366225	chr1	114631914	114696491	-	64577	1	SYT6|sytVI|-|1p13.2|protein-coding	0.567	0.792	0.579	0.847		9.24161	7.82962	9.29011	8.24489	3.2157	3.0435	3.20814	2.96894
NM_001029858	chr6	118228427	118638834	+	410407	1	SLC35F1|C6orf169|dJ230I3.1|-|6q22.2-q22.31|protein-coding	0.088	0.087	0.102	0.099		5.85721	4.77012	5.96551	5.45816	2.57665	2.44841	2.55021	2.25402
NM_001351106	chr3	49145479	49158371	-	12892	1	USP19|ZMYND9|-|3p21.31|protein-coding	9.639	9.524	9.55	9.658		13.0525	12.4824	13.0596	12.7436	3.70704	3.6717	3.70626	3.64182
NR_110119	chr7	20367924	20371385	-	3461	1	LOC101927811|-|-|7p21.1|ncRNA	0.344	0.306	0.347	0.282		7.78439	7.00897	7.58676	7.42319	2.92348	2.89204	2.96058	2.8092
NM_152462	chr17	33519539	33521412	-	1873	1	SLC35G3|AMAC1|TMEM21A|-|17q12|protein-coding	0	0.022	0	0		3.75045						1.90706
NR_146941	chr7	43648056	43769122	-	121066	1	COA1|C7orf44|MITRAC15|-|7p13|protein-coding	0.835	0.789	0.844	0.811		9.23579	8.46528	9.22284	8.84972	3.20521	3.14563	3.20724	3.08156
NM_001318893	chr6	27418526	27440884	-	22358	1	ZNF184|kr-ZNF3|-|6p22.1|protein-coding	0.212	0.196	0.216	0.163		7.10178	6.21404	6.73778	6.66237	2.75227	2.73604	2.82818	2.63553
NM_001568	chr8	109213445	109260946	-	47501	1	EIF3E|EIF3-P48|EIF3S6|INT6|eIF3-p46|-|8q23.1|protein-coding	3.489	3.414	3.448	3.431		11.4805	10.8136	11.4567	11.1085	3.51812	3.4736	3.52111	3.43477
NR_039784	chr6	41566461	41566526	+	65	1	MIR4641|-|-|6p21.1|ncRNA	0	1.599	0	0.319		10.3182		7.7777		2.95934		3.36712
NM_007102	chr1	42619081	42621491	+	2410	1	GUCA2B|GCAP-II|UGN|-|1p34.2|protein-coding	0	0	0	0
NM_001130143	chr15	41107649	41120906	-	13257	1	PPP1R14D|CPI17-like|GBPI-1|GBPI1|-|15q15.1|protein-coding	0.007	0	0.009	0.016			0.612943	3.1428	1.56173	1.65205	0.643147		-0.706175
NM_004691	chr16	67471922	67515060	-	43138	1	ATP6V0D1|ATP6D|ATP6DV|P39|VATX|VMA6|VPATPD|-|16q22.1|protein-coding	1.857	1.678	1.882	1.736		10.3921	9.77789	10.4016	10.1368	3.37873	3.34153	3.37741	3.28952
NM_001282504	chrX	151883075	151887096	+	4021	2	MAGEA2|CT1.2|MAGE2|MAGEA2A|-|Xq28|protein-coding	0	0	0	0
NR_040077	chr1	68297971	68668670	+	370699	1	GNG12-AS1|-|-|1p31.3|ncRNA	0.018	0.01	0.017	0.01		2.54227	2.16396	2.41486	2.58247	1.27194	1.36875	1.34612	1.11368
NM_001286403	chr16	10971059	11030250	+	59191	1	CIITA|C2TA|CIITAIV|MHC2TA|NLRA|-|16p13.13|protein-coding	0.24	0.246	0.272	0.265		7.44995	6.41776	7.49046	7.03235	2.90505	2.81401	2.89723	2.68207
NM_052845	chr12	109991520	110011309	-	19789	1	MMAB|ATR|CFAP23|cblB|cob|-|12q24.11|protein-coding	3.095	2.63	3.026	2.772		11.0807	10.6168	11.1264	10.899	3.47591	3.44612	3.46997	3.40827
NM_170663	chr17	4736635	4801356	+	64721	1	MINK1|B55|MAP4K6|MINK|YSK2|ZC3|-|17p13.2|protein-coding	1.8	1.729	1.716	1.851		10.438	9.72669	10.5009	9.9886	3.39244	3.32028	3.38377	3.28195
NR_026643	chr11	1686829	1689086	+	2257	1	FAM99A|-|-|11p15.5|ncRNA	0	0	0	0
NM_001348203	chrX	72027259	72028044	-	785	2	FAM236D|FAM236C|-|Xq13.1|protein-coding	0	0	0	0
NM_031883	chr5	140346352	140349006	+	2654	1	PCDHAC2|PCDH-ALPHA-C2|-|5q31.3|protein-coding	2.075	1.716	2.305	1.729		10.4264	9.96017	10.3953	10.4622	3.37786	3.38711	3.38217	3.31617
NM_001320803	chr17	38077294	38083099	-	5805	1	ORMDL3|-|-|17q21.1|protein-coding	8.633	9.875	8.456	10.078		13.108	12.3014	13.1255	12.5483	3.7143	3.64942	3.71238	3.62075
NM_001136200	chr10	104614016	104624718	+	10702	1	BORCS7|C10orf32|-|10q24.32|protein-coding	0.775	0.744	0.914	0.83		9.1458	8.34282	9.2587	8.9776	3.21081	3.16633	3.19311	3.06054
NR_033385	chr1	161068151	161070136	+	1985	1	KLHDC9|KARCA1|-|1q23.3|protein-coding	2.269	2.629	2.894	2.311		11.0801	10.107	10.8447	10.8274	3.43892	3.43662	3.4699	3.33728
NR_106882	chr3	48671069	48671131	-	62	1	MIR6824|hsa-mir-6824|-|3p21.31|ncRNA	3.301	2.012	4.125	5.693		10.6702	10.7226	12.241	11.3963	3.61365	3.51049	3.41552	3.42258
NR_135019	chr12	90341470	90343503	+	2033	1	LINC02399|-|-|12q21.33|ncRNA	0	0	0	0
NM_013365	chr22	38004841	38029571	+	24730	1	GGA1|-|-|22q13.1|protein-coding	2.475	2.516	2.544	2.654		11.0128	10.2497	11.059	10.6205	3.46715	3.40878	3.46111	3.3575
NR_120371	chr15	91203465	91208185	+	4720	1	LINC01585|-|-|15q26.1|ncRNA	0	0.009	0.008	0.009		2.38082		2.25168	1.3727	1.171	0.457011	1.25146
NM_020195	chr14	24908972	24912007	-	3035	1	SDR39U1|C14orf124|HCDI|-|14q12|protein-coding	17.689	19.299	18.164	17.58		14.1347	13.4794	13.9873	13.7754	3.80604	3.78402	3.82117	3.75269
NR_130929	chr5	86614232	86619445	-	5213	1	LOC644285|-|-|5q14.3|ncRNA	0	0	0	0
NM_001080209	chr18	5889411	5895953	-	6542	1	TMEM200C|TTMA|-|18p11.31|protein-coding	2.856	2.387	2.689	1.952		10.9321	10.4848	10.5832	10.7095	3.4037	3.42082	3.4505	3.39023
NR_039682	chr8	143257700	143257779	+	79	1	MIR4472-1|-|-|8q24.3|ncRNA	0	0	0	0
NM_022163	chr15	89002709	89010619	-	7910	1	MRPL46|C15orf4|LIECG2|P2ECSL|-|15q25.3|protein-coding	3.251	3.89	3.228	3.184		11.6805	10.6975	11.341	11.0027	3.50348	3.45979	3.54603	3.41921
NM_001271618	chr19	55602286	55629005	-	26719	1	PPP1R12C|AAVS1|LENG3|MBS85|p84|p85|-|19q13.42|protein-coding	2.527	2.535	2.366	2.474		11.0243	10.2838	10.9502	10.5041	3.45289	3.39288	3.46262	3.3623
NM_001352461	chr20	18269171	18297640	+	28469	1	ZNF133|ZNF150|pHZ-13|pHZ-66|-|20p11.23|protein-coding	0.619	0.539	0.574	0.585		8.65189	7.97372	8.71692	8.23097	3.12382	3.04106	3.11302	2.99525
NM_006671	chr1	53552855	53608310	-	55455	1	SLC1A7|AAAT|EAAT5|-|1p32.3|protein-coding	0.007	0.005	0.006	0.022		1.48013	0.612943	3.63601	0.910978	1.86236	-0.134512	0.565725	-0.706175
NM_001366673	chr7	34968493	35077097	-	108604	1	DPY19L1|-|-|7p14.2|protein-coding	0.347	0.299	0.335	0.282		7.74893	7.02323	7.58676	7.36671	2.92348	2.88102	2.954	2.81213
NM_001127181	chr1	173768688	173793777	-	25089	1	CENPL|C1orf155|CENP-L|dJ383J4.3|-|1q25.1|protein-coding	0.625	0.583	0.693	0.608		8.77214	7.98956	8.77664	8.53335	3.13367	3.09311	3.13293	2.99812
NM_001127199	chrX	49296769	49304154	+	7382	6	GAGE12D|GAGE-12B|-|Xp11.23|protein-coding	0	0	0	0
NR_026663	chr9	3898646	3901248	+	2602	1	GLIS3-AS1|C9orf70|-|9p24.2|ncRNA	0.036	0.008	0.015	0.024		2.20034	3.30227	3.77078	2.38158	1.91486	1.25192	1.13772	1.72346
NR_039845	chr11	74431313	74431382	-	69	1	MIR4696|-|-|11q13.4|ncRNA	0	0	0	0
NR_136186	chr3	195373506	195379030	-	5524	1	LOC105374297|-|-|3q29|ncRNA	0.199	0.32	0.185	0.436		7.85294	6.11012	8.26162	6.41372	3.04642	2.68116	2.97323	2.6112
NM_005903	chr5	135468534	135518421	+	49887	1	SMAD5|DWFC|JV5-1|MADH5|-|5q31.1|protein-coding	1.151	1.101	1.127	1.114		9.74638	8.99236	9.71449	9.31381	3.28014	3.21937	3.28487	3.1687
NR_145433	chr1	209602165	209605892	+	3727	1	MIR205HG|LINC00510|NPC-A-5|-|1q32.2|ncRNA	0.19	0.43	0.317	0.273		8.30569	6.03412	7.53652	7.27807	2.9139	2.86356	3.0541	2.59314
NR_030388	chr7	93112072	93112167	-	95	1	MIR653|MIRN653|hsa-mir-653|mir-653|-|7q21.3|ncRNA	0	0	0	0
NR_033368	chr21	30968360	31003067	+	34707	1	GRIK1-AS2|C21orf41|NCRNA00258|-|21q21.3|ncRNA	0.009	0.008	0.001	0.002		2.20034	1.02566	-0.0778146	-1.96472			1.13772	0.03655
NR_047013	chr13	43687301	43733602	+	46301	1	LINC00400|-|-|13q14.11|ncRNA	0.003	0.003	0.001	0.007		0.697375	-0.778511	1.86245	-1.96472	0.8972		-0.519994
NM_001280549	chr9	36833266	37034265	-	200999	1	PAX5|ALL3|BSAP|-|9p13.2|protein-coding	0.003	0.004	0.002	0.002		1.1382	-0.778511	-0.0778146	-0.852246			0.186755
NR_122044	chr5	148442880	148489350	+	46470	1	SH3TC2-DT|-|-|5q32|ncRNA	0.002	0	0.003	0.003			-1.44438	0.550164	-0.201493	-0.862065
NR_024252	chr3	129816625	129830276	-	13651	1	FAM86HP|-|-|3q22.1|pseudo	0.506	0.373	0.6	0.467		8.08778	7.6427	8.368	8.30207	3.06488	3.05347	3.01574	2.93408
NR_046358	chr3	8661089	8686484	-	25395	1	SSUH2|C3orf32|SSU-2|fls485|-|3p25.3|protein-coding	0.014	0.03	0.023	0.01		4.22571	1.75125	2.41486	3.06761	1.27194	1.61712	2.07919	0.808383
NM_001349888	chr1	111659792	111682838	-	23046	1	DRAM2|CORD21|PRO180|TMEM77|WWFQ154|-|1p13.3|protein-coding	1.044	0.985	0.782	0.822		9.57578	8.83212	9.2437	8.72727	3.20847	3.12553	3.25939	3.14276
NR_046000	chr6	391752	411443	+	19691	1	IRF4|LSIRF|MUM1|NF-EM5|SHEP8|-|6p25.3|protein-coding	0.113	0.133	0.068	0.086		6.50759	5.18076	5.74748	4.80741	2.52293	2.26526	2.70212	2.37316
NM_001001521	chr2	64068098	64118696	+	50598	1	UGP2|UDPG|UDPGP|UDPGP2|UGP1|UGPP1|UGPP2|pHC379|-|2p15|protein-coding	2.502	2.827	2.41	2.933		11.1914	10.2675	11.2138	10.5337	3.48721	3.39694	3.48431	3.36001
NR_134572	chr7	65958678	65960461	+	1783	1	GS1-124K5.4|-|-|7q11.21|ncRNA	0.334	0.548	0.441	0.256		8.67727	6.96052	7.43695	7.80793	2.89471	2.96494	3.11724	2.7992
NM_001323281	chr20	35624755	35724400	-	99645	1	RBL1|CP107|PRB1|p107|-|20q11.23|protein-coding	0.196	0.205	0.247	0.201		7.17057	6.08517	7.06234	6.87761	2.82015	2.78191	2.84209	2.6053
NM_001323090	chr10	133879450	133998362	+	118912	1	JAKMIP3|C10orf14|C10orf39|Jamip3|NECC2|bA140A10.5|-|10q26.3|protein-coding	0.052	0.047	0.05	0.042		4.91365	3.90615	4.6375	4.31391	2.21335	2.109	2.2968	1.96575
NM_033657	chr1	155658885	155708800	+	49915	1	DAP3|DAP-3|MRP-S29|MRPS29|S29mt|bMRP-10|-|1q22|protein-coding	1.635	1.74	1.651	1.82		10.4477	9.5688	10.4748	9.92662	3.38885	3.3113	3.38511	3.25834
NR_046690	chr3	13518488	13521553	-	3065	1	HDAC11-AS1|-|-|3p25.1|ncRNA	0.061	0.122	0.026	0.163		6.37531	4.1683	6.73778	3.26438	2.75227	1.70681	2.6725	2.05946
NM_001319109	chr3	112721292	112738518	-	17226	1	NEPRO|C3orf17|NET17|-|3q13.2|protein-coding	2.958	2.847	2.991	2.895		11.2022	10.5424	11.1936	10.8803	3.48461	3.44365	3.48571	3.39814
NR_031746	chr4	126428414	126428462	+	48	1	MIR2054|hsa-mir-2054|-|4q28.1|ncRNA	0	0	0	0
NR_134291	chr5	72491117	72497788	-	6671	1	LOC340090|-|-|5q13.2|ncRNA	0.011	0.006	0.006	0.006		1.75951	1.3552	1.6237	0.910978	0.699287	-0.134512	0.815173	0.438511
NM_001318036	chr5	176047083	176057535	-	10452	1	SNCB|-|-|5q35.2|protein-coding	0.415	0.617	0.373	0.652		8.85899	7.31711	8.88486	7.53916	3.15135	2.9144	3.14714	2.87127
NM_002714	chr6	30568190	30585020	-	16830	7	PPP1R10|CAT53|FB19|PNUTS|PP1R10|R111|p99|-|6p21.33|protein-coding	0.025	0.038	0.036	0.299		4.58794	2.70344	7.67742	3.78667	2.94062	1.92093	2.19785	1.4348
NR_038300	chr12	74526956	74686411	-	159455	1	LOC100507377|-|-|12q21.1|ncRNA	0.002	0.003	0.002	0.005		0.697375	-1.44438	1.34132	-0.852246	0.423658		-0.519994
NM_004626	chr11	75897369	75917546	-	20177	1	WNT11|HWNT11|-|11q13.5|protein-coding	0.002	0.002	0.008	0.012		0.0760656	-1.44438	2.69724	1.3727	1.43148	0.457011	-3.71661
NR_036202	chr18	35237098	35237178	+	80	1	MIR4318|-|-|18q12.2|ncRNA	0	0	0	0
NM_001286637	chr6	36853728	36896740	+	43012	1	C6orf89|BRAP|PS1TP5TP1|-|6p21.2|protein-coding	0.896	0.783	0.889	0.804		9.22409	8.58107	9.20941	8.93309	3.20311	3.15916	3.20541	3.10116
NM_001301110	chr15	84322875	84708593	+	385718	1	ADAMTSL3|ADAMTSL-3|-|15q25.2|protein-coding	0.005	0.009	0.004	0.004		2.38082	0.06038	0.995723	0.260224	-0.00618404	-1.94217	1.25146	-4.04979
NR_030236	chrX	146340278	146340368	-	91.5	2	MIR509-1|MIRN509|MIRN509-1|hsa-mir-509|mir-509-1|-|Xq27.3|ncRNA	0	0	0	0
NM_017625	chr1	160846330	160854970	-	8640	1	ITLN1|HL-1|HL1|INTL|ITLN|LFR|hIntL|omentin|-|1q23.3|protein-coding	0	0.007	0	0.005		1.99572		1.34132		0.423658		0.99691
NR_046473	chr14	101292445	101320642	+	28197	1	MEG3|FP504|GTL2|LINC00023|NCRNA00023|PRO0518|PRO2160|onco-lncRNA-83|prebp1|-|14q32.2|ncRNA	0.022	0.01	0.006	0.009		2.54227	2.49351	2.25168	0.910978	1.171	-0.134512	1.34612	1.31818
NR_036187	chr12	123495214	123495275	-	61	1	MIR4304|-|-|12q24.31|ncRNA	0	0	0	0
NR_130107	chr7	148684619	148686516	+	1897	1	GHET1|lncRNA-GHET1|-|7q36.1|ncRNA	0.196	0.142	0.083	0.109		6.60793	6.08517	6.11455	5.12733	2.61225	2.35821	2.7242	2.6053
NM_001330620	chr4	3246096	3258340	+	12244	1	MSANTD1|C4orf44|-|4p16.3|protein-coding	0.021	0.044	0.064	0.054		4.81258	2.41711	5.02673	4.71011	2.32962	2.23576	2.26681	1.27328
NR_110318	chr20	14864899	14910164	-	45265	1	MACROD2-AS1|BA318C17.1|NCRNA00186|-|20p12.1|ncRNA	0.006	0.009	0	0.009		2.38082	0.359793	2.25168		1.171		1.25146	-1.47476
NR_144355	chr1	39987952	40025370	-	37418	1	PPIEL|PPIEP1|-|1p34.3|pseudo	0.05	0.057	0.047	0.06		5.20925	3.84174	5.18992	4.2146	2.37571	2.0754	2.38107	1.94176
NM_152770	chr4	81256874	81884910	+	628036	1	CFAP299|C4orf22|-|4q21.21|protein-coding	0.002	0.003	0.002	0.002		0.697375	-1.44438	-0.0778146	-0.852246			-0.519994
NM_013296	chr1	109419607	109477166	+	57559	1	GPSM2|CMCS|DFNB82|LGN|PINS|-|1p13.3|protein-coding	0.41	0.438	0.451	0.379		8.33394	7.29721	8.04463	7.84392	3.00803	2.97157	3.059	2.86734
NM_001010883	chr1	109102722	109181942	+	79220	1	FAM102B|SYM-3B|-|1p13.3|protein-coding	0.227	0.183	0.197	0.172		6.99662	6.32631	6.82102	6.51459	2.76999	2.70368	2.80666	2.66136
NM_006938	chr18	19192275	19213481	+	21206	1	SNRPD1|HsT2456|SMD1|SNRPD|Sm-D1|-|18q11.2|protein-coding	4.573	4.695	4.224	4.698		11.9687	11.2579	11.9435	11.4343	3.57815	3.5153	3.58119	3.49286
NM_001288998	chr19	19740285	19754466	-	14181	1	GMIP|ARHGAP46|-|19p13.11|protein-coding	1.621	1.674	1.758	1.707		10.3884	9.55468	10.3755	10.0274	3.37511	3.32588	3.3769	3.25621
NM_001370588	chr16	4743719	4745845	+	2126	1	NUDT16L1|SDOS|TIRR|-|16p13.3|protein-coding	24.814	25.262	22.71	26.162		14.5473	14.0353	14.603	14.1339	3.86819	3.82109	3.86268	3.81098
NM_013263	chr16	50349868	50402899	-	53031	1	BRD7|BP75|CELTIX1|NAG4|-|16q12.1|protein-coding	2.249	2.108	2.131	2.119		10.7417	10.0924	10.7103	10.3362	3.42093	3.36964	3.42515	3.3352
NM_001172704	chr17	73232694	73258444	-	25750	1	GGA3|-|-|17q25.1|protein-coding	3.308	3.315	3.352	3.465		11.4354	10.7261	11.472	11.0632	3.52004	3.4677	3.51543	3.42305
NM_001353684	chr21	32490736	32533257	-	42521	1	TIAM1|TIAM-1|-|21q22.11|protein-coding	0.429	0.446	0.533	0.409		8.36167	7.3716	8.16261	8.11203	3.02903	3.02006	3.06379	2.88198
NM_001171868	chr1	29445937	29449013	-	3076	1	TMEM200B|TTMB|-|1p35.3|protein-coding	3.055	3.535	4.01	3.476		11.5338	10.5954	11.4769	11.3509	3.52066	3.50473	3.5278	3.40537
NR_137177	chr11	121959811	121971554	-	11743	1	MIR100HG|AGD1|linc-NeD125|lncRNA-N2|-|11q24.1|ncRNA	0.019	0.011	0.03	0.046		2.68831	2.25275	4.7784	3.49406	2.25653	1.8049	1.4267	1.17169
NR_138255	chr8	12579415	12613035	-	33620	1	LONRF1|RNF191|-|8p23.1|protein-coding	2.047	1.562	2.055	1.707		10.2823	9.93786	10.3755	10.2779	3.37511	3.36148	3.36209	3.31294
NM_172000	chr1	182367252	182369802	-	2550	1	TEDDM1|EDDM9|Epdd1|HE9|HEL-S-45e|TMEM45C|-|1q25.3|protein-coding	0.015	0	0	0			1.86455						0.898827
NM_012444	chr20	55904859	55919049	+	14190	1	SPO11|CT35|SPATA43|TOPVIA|-|20q13.31|protein-coding	0	0.003	0.003	0.003		0.697375		0.550164	-0.201493	-0.862065		-0.519994
NR_133663	chr3	190931084	190952394	-	21310	1	OSTN-AS1|-|-|3q28|ncRNA	0.002	0.012	0.004	0.008		2.82164	-1.44438	2.06926	0.260224	1.04911	-1.94217	1.49654
NM_001271208	chr2	152341853	152590990	-	249137	1	NEB|NEB177D|NEM2|-|2q23.3|protein-coding	0.016	0.015	0.019	0.022		3.16358	1.97054	3.63601	2.76098	1.86236	1.46518	1.66156	0.978588
NM_144646	chr4	71521258	71532225	-	10967	1	JCHAIN|IGCJ|IGJ|JCH|-|4q13.3|protein-coding	0.007	0	0	0.011			0.612943	2.56248		1.35754			-0.706175
NM_032043	chr17	59756547	59940920	-	184373	1	BRIP1|BACH1|FANCJ|OF|-|17q23.2|protein-coding	0.161	0.116	0.157	0.132		6.29803	5.76213	6.41107	6.15034	2.68056	2.62067	2.6549	2.5266
NM_005296	chrX	78003217	78012608	+	9391	1	LPAR4|GPR23|LPA4|P2RY9|P2Y5-LIKE|P2Y9|-|Xq21.1|protein-coding	0.214	0.279	0.318	0.25		7.64284	6.22946	7.40021	7.28312	2.88757	2.86456	2.93411	2.63911
NR_038954	chr22	37361289	37364213	+	2924	1	LL22NC01-81G9.3|-|-|22q12.3|ncRNA	0.051	0.028	0.013	0.014		4.11999	3.87426	2.93599	2.15191	1.55384	1.10562	2.04264	1.95392
NR_133641	chrX	17988293	18122764	-	134471	1	LINC01456|-|-|Xp22.13|ncRNA	0.012	0.011	0.011	0.009		2.68831	1.4981	2.25168	1.8838	1.171	0.913645	1.4267	0.583131
NM_004326	chr1	147013271	147098015	+	84744	1	BCL9|LGS|-|1q21.2|protein-coding	1.782	1.656	1.824	1.626		10.3719	9.71018	10.3002	10.0866	3.3646	3.33436	3.3746	3.2795
NM_020680	chr11	65292554	65306175	+	13621	1	SCYL1|GKLP|HT019|NKTL|NTKL|P105|SCAR21|TAPK|TEIF|TRAP|-|11q13.1|protein-coding	7.204	7.162	6.689	7.005		12.6158	12.0042	12.5622	12.1721	3.65102	3.6055	3.65716	3.58547
NM_001080476	chr4	42895283	43032675	+	137392	1	GRXCR1|DFNB25|PPP1R88|-|4p13|protein-coding	0	0.002	0.003	0.002		0.0760656		-0.0778146	-0.201493			-3.71661
NR_027154	chr16	22448329	22503541	+	55212	1	SMG1P1|-|-|16p12.2|pseudo	0.068	0.099	0.07	0.096		6.0552	4.3467	5.91785	4.85393	2.56507	2.27915	2.59818	2.11992
NR_001573	chrY	9448330	9452762	-	4432	1	RBMY3AP|RBMY3P|RBMY4P|SPATA14|-|Yp11.2|pseudo	0.004	0	0	0			-0.306072
NR_145816	chr1	45136629	45136728	-	99	1	SNORD145|-|-|1p34.1|snoRNA	0	0	0.397	0.839				9.27541	7.63924	3.21341	2.93343
NM_001127395	chr2	208477463	208490102	-	12639	1	METTL21A|FAM119A|HCA557b|HSPA-KMT|-|2q33.3|protein-coding	2.289	2.239	2.452	2.411		10.834	10.1214	10.9103	10.5614	3.44762	3.40073	3.4375	3.33933
NM_015050	chr6	37400997	37449284	+	48287	1	CMTR1|FTSJD2|KIAA0082|MTr1|hMTr1|-|6p21.2|protein-coding	1.68	1.488	1.579	1.547		10.2079	9.61339	10.2231	9.85506	3.35375	3.30086	3.35162	3.26504
NM_178849	chr20	43029879	43063235	+	33356	1	HNF4A|FRTS4|HNF4|HNF4a7|HNF4a8|HNF4a9|HNF4alpha|MODY|MODY1|NR2A1|NR2A21|TCF|TCF14|-|20q13.12|protein-coding	0.004	0.004	0.006	0.006		1.1382	-0.306072	1.6237	0.910978	0.699287	-0.134512	0.186755
NM_001366335	chr3	123632274	123680076	-	47802	1	CCDC14|-|-|3q21.1|protein-coding	1.088	0.88	1.043	0.875		9.40305	8.89992	9.34048	9.1895	3.2235	3.19999	3.23313	3.15379
NM_001281736	chrX	129757357	130037291	-	279934	1	ENOX2|APK1|COVA1|tNOX|-|Xq26.1|protein-coding	0.055	0.052	0.053	0.061		5.06857	3.99826	5.21552	4.40743	2.38281	2.13994	2.34158	1.99937
NR_027260	chr14	50329269	50329567	-	298	1	RN7SL2|7L1C|7L30.1|7SL1c|RNSRP2|-|14q21.3|scRNA	255.397	131.662	194.961	128.33		17.0771	17.864	17.066	17.5845	4.09306	4.13624	4.09399	4.15898
NM_000558	chr16	226679	227521	+	842	1	HBA1|ECYT7|HBA-T3|HBH|METHBA|-|16p13.3|protein-coding	0.044	0	0	0			3.63181						1.86069
NM_198533	chr19	5681038	5688533	+	7495	1	HSD11B1L|11-DH3|11-beta-HSD3|HSD1L|HSD3|SCDR10|SCDR10B|SDR26C2|-|19p13.3|protein-coding	1.303	1.262	1.286	1.105		9.95551	9.19606	9.70193	9.52563	3.27827	3.25181	3.3155	3.20102
NM_032453	chr19	37862001	37883968	+	21967	1	ZNF527|-|-|19q13.12|protein-coding	0.124	0.186	0.102	0.18		7.02153	5.33331	6.89143	5.45816	2.7848	2.44841	2.81179	2.41503
NR_027695	chr21	39578250	39580738	+	2488	1	DSCR10|-|-|21q22.13|ncRNA	0	0	0	0
NR_158165	chr16	67595314	67596212	-	898	1	LOC107984813|-|-|16q22.1|ncRNA	0.642	0.533	0.92	1.133		8.63474	8.03363	9.74068	8.9881	3.28402	3.16802	3.11015	3.00605
NM_001136193	chr2	207630330	207660911	+	30581	1	FASTKD2|KIAA0971|-|2q33.3|protein-coding	1.616	1.684	1.709	1.566		10.3975	9.5496	10.242	9.98204	3.35642	3.31933	3.37817	3.25544
NR_026952	chr11	43918853	43921424	+	2571	1	SEC14L1P1|-|-|11p11.2|pseudo	0.347	0.162	0.26	0.355		6.80984	7.02323	7.94331	6.95993	2.98974	2.79907	2.76762	2.81213
NM_007053	chr1	145695798	145715586	-	19788	1	CD160|BY55|NK1|NK28|-|1q21.1|protein-coding	0.076	0.089	0.084	0.04		5.89203	4.52936	4.56194	5.14655	2.18965	2.36361	2.55877	2.17931
NR_049871	chr8	75460785	75460844	-	59	1	MIR5681B|-|-|8q21.11|ncRNA	0	0	0	0
NM_001145257	chr12	44152747	44183346	+	30599	1	IRAK4|IPD1|IRAK-4|NY-REN-64|REN64|-|12q12|protein-coding	0.109	0.104	0.088	0.084		6.1307	5.12157	5.71104	5.22121	2.51375	2.38438	2.61605	2.35659
NM_173828	chr5	141016564	141020631	+	4067	1	RELL2|C5orf16|-|5q31.3|protein-coding	7.517	6.641	7.435	7.586		12.5001	12.0741	12.6856	12.3418	3.66512	3.62548	3.64386	3.59384
NR_033660	chr15	75287904	75313836	+	25932	1	SCAMP5|-|-|15q24.2|protein-coding	4.862	5.456	5.33	5.583		12.1989	11.3585	12.2108	11.8076	3.61008	3.56164	3.60868	3.5057
NM_033102	chr1	205626979	205649637	-	22658	1	SLC45A3|IPCA-2|IPCA-6|IPCA-8|IPCA6|PCANAP2|PCANAP6|PCANAP8|PRST|-|1q32.1|protein-coding	0.823	0.908	0.801	0.955		9.45105	8.44151	9.47598	8.7658	3.24427	3.13189	3.24047	3.0775
NM_000759	chr17	38171693	38174066	+	2373	1	CSF3|C17orf33|CSF3OS|GCSF|-|17q21.1|protein-coding	0.008	0.061	0	0.017		5.31317	0.832232	3.23669		1.69452		2.40957	-0.264943
NR_110626	chr1	59486148	59553919	+	67771	1	LINC01358|-|-|1p32.1|ncRNA	0.034	0.035	0.034	0.022		4.46192	3.2084	3.63601	3.69494	1.86236	1.88555	2.15767	1.68185
NR_102424	chr7	90025606	90027550	+	1944	1	LOC101409256|-|-|7q21.13|pseudo	0	0	0	0
NM_001253725	chr16	3014276	3018381	+	4105	1	KREMEN2|KRM2|-|16p13.3|protein-coding	2.48	2.923	2.296	2.888		11.2425	10.253	11.1899	10.4559	3.48412	3.38625	3.4909	3.35797
NM_019078	chr2	234621638	234681945	+	60307	1	UGT1A5|UDPGT|UDPGT 1-5|UGT1E|-|2q37.1|protein-coding	0	0.001	0.002	0.002		-0.986069		-0.0778146	-0.852246
NM_001168400	chrX	102564274	102565918	-	1644	1	BEX2|BEX1|DJ79P11.1|-|Xq22.2|protein-coding	23.634	19.186	24.258	21.683		14.1257	13.9553	14.3122	14.2397	3.83917	3.83185	3.82025	3.80274
NM_001307930	chr15	65345675	65360329	-	14654	1	RASL12|RIS|-|15q22.31|protein-coding	0.444	0.366	0.444	0.282		8.05875	7.42804	7.58676	7.81881	2.92348	2.96695	3.01056	2.89298
NR_040092	chr8	12294522	12424354	+	129832	1	LOC100506990|-|-|8p23.1|ncRNA	0.167	0.166	0.184	0.163		6.84722	5.82222	6.73778	6.40503	2.75227	2.6792	2.77552	2.54157
NM_001159378	chr16	86563792	86588841	-	25049	1	MTHFSD|-|-|16q24.1|protein-coding	0.79	0.593	0.737	0.759		8.7982	8.3743	9.12021	8.63215	3.18907	3.10972	3.13721	3.06597
NR_149111	chr8	120226863	120259097	-	32234	1	MAL2-AS1|-|-|8q24.12|ncRNA	0.49	1.029	0.519	1.163		9.64274	7.58993	9.78116	8.06931	3.29001	3.01245	3.26944	2.92409
NM_001320741	chr10	14560556	14574713	-	14157	1	FAM107B|C10orf45|HITS|-|10p13|protein-coding	1.567	1.475	1.502	1.45		10.1945	9.49904	10.1228	9.77482	3.33953	3.28907	3.34972	3.24778
NM_001284231	chr14	71189243	71250169	-	60926	1	MAP3K9|MEKK9|MLK1|PRKE1|-|14q24.2|protein-coding	0.69	0.758	0.741	0.782		9.17437	8.15204	9.16644	8.64083	3.19636	3.11117	3.19761	3.02716
NM_001025203	chr21	44513066	44527688	-	14622	1	U2AF1|FP793|RN|RNU2AF1|U2AF35|U2AFBP|-|21q22.3|protein-coding	16.125	17.432	15.326	17.274		13.9788	13.3274	13.9601	13.5027	3.80324	3.75518	3.80517	3.73632
NM_001350964	chr7	111120873	111202548	-	81675	1	IMMP2L|IMMP2L-IT1|IMP2|IMP2-LIKE|-|7q31.1|protein-coding	0.027	0.026	0.024	0.033		4.00643	2.82983	4.26399	3.13592	2.09221	1.64889	2.00232	1.50071
NM_001003806	chr7	38299244	38313248	-	14004	1	TARP|CD3G|TCRG|TCRGC1|TCRGC2|TCRGV|-|7p14.1|protein-coding	0.015	0	0	0			1.86455						0.898827
NR_107038	chr14	106106505	106106569	+	64	2	MIR8071-1|hsa-mir-8071-1|-|14q32.33|ncRNA	0.291	0	0	0			6.7342						2.75151
NM_001145853	chr4	6271577	6304992	+	33415	1	WFS1|CTRCT41|WFRS|WFS|WFSL|-|4p16.1|protein-coding	2.328	2.096	2.19	2.252		10.7329	10.1491	10.8046	10.3801	3.43358	3.37574	3.42397	3.34328
NM_001243785	chr11	36613493	36619786	-	6293	1	RAG2|RAG-2|-|11p12|protein-coding	0.089	0.05	0.119	0.03		5.00847	4.78867	4.11638	5.70557	2.04138	2.51237	2.32437	2.25963
NM_001293216	chr6_cox_hap2	2201483	2205263	+	3780.1	8	TUBB|CDCBM6|CSCSC1|M40|OK/SW-cl.56|TUBB1|TUBB5|-|6p21.33|protein-coding	30.914	33.569	32.321	32.195		14.983	14.3962	14.9244	14.7003	3.8996	3.87777	3.90525	3.84762
NR_135907	chr8	133582664	133687791	-	105127	1	LRRC6|CILD19|LRTP|TSLRP|-|8q24.22|protein-coding	0.062	0.064	0.074	0.068		5.38674	4.19501	5.38377	4.94312	2.42862	2.30542	2.42941	2.06867
NM_005446	chr22	21369449	21382302	+	12853	1	P2RX6|P2RXL1|P2X6|P2XM|-|22q11.21|protein-coding	0.056	0.016	0.061	0.05		3.26247	4.02786	4.90754	4.63305	2.295	2.21196	1.70596	2.01001
NR_109928	chr21	46222156	46224631	+	2475	1	LINC01424|-|-|21q22.3|ncRNA	0.985	0.756	0.453	0.73		9.17032	8.73659	9.05987	7.85102	3.17949	2.97288	3.19697	3.12707
NM_001004137	chr11	4566421	4567374	+	953	1	OR52M1|OR11-11|OR52M1P|OR52M3P|-|11p15.4|protein-coding	0	0	0	0
NM_004420	chr11	1575281	1593501	-	18220	1	DUSP8|C11orf81|HB5|HVH-5|HVH8|-|11p15.5|protein-coding	0.042	0.05	0.013	0.03		5.00847	3.55542	4.11638	2.15191	2.04138	1.10562	2.32437	1.83002
NR_120566	chr11	78244222	78269611	+	25389	1	LOC101928896|-|-|11q14.1|ncRNA	0.024	0.013	0.019	0.016		2.9443	2.6364	3.1428	2.76098	1.65205	1.46518	1.55792	1.39857
NR_162123	chr12	87138845	87138926	-	81	1	MIR3059|-|-|12q21.32|ncRNA	0	0	0	0
NM_024702	chr17	80787310	80797898	-	10588	1	ZNF750|ZFP750|-|17q25.3|protein-coding	0.069	0.043	0.054	0.063		4.77736	4.37068	5.26548	4.43743	2.39657	2.14972	2.25621	2.12786
NM_001323261	chr6	97457952	97588630	+	130678	1	KLHL32|BKLHD5|KIAA1900|UG0030H05|dJ21F7.1|-|6q16.1|protein-coding	0.005	0.01	0.006	0.01		2.54227	0.06038	2.41486	0.910978	1.27194	-0.134512	1.34612	-4.04979
NR_135283	chr17	74852248	74857918	+	5670	1	LINC00868|C17orf52|-|17q25.2|ncRNA	0.007	0	0.007	0.022			0.612943	3.63601	1.15838	1.86236	0.212113		-0.706175
NM_014379	chr8	110975865	110988000	-	12135	1	KCNV1|HNKA|KCNB3|KV2.3|KV8.1|-|8q23.2|protein-coding	0.003	0.01	0	0.048		2.54227	-0.778511	4.84431		2.27629		1.34612
NM_001828	chr19	40221895	40228669	-	6774	1	CLC|GAL10|Gal-10|LGALS10|LGALS10A|LPPL_HUMAN|-|19q13.2|protein-coding	0	0	0.017	0					2.58247		1.36875
NM_001290330	chr16	89006445	89017932	+	11487	1	LOC100129697|-|-|16q24.3|protein-coding	0.01	0.007	0.002	0		1.99572	1.19868		-0.852246			0.99691	0.261451
NR_046415	chr8	12236776	12237298	-	522	1	LOC649352|-|-|8p23.1|pseudo	0.071	0	0	0.08			4.4176	5.63547		2.49454			2.14326
NM_001163926	chr12	1929731	1945919	+	16188	1	LRTM2|-|-|12p13.33|protein-coding	0.04	0.021	0.027	0.018		3.67916	3.47529	3.32522	3.32496	1.73345	1.73334	1.87938	1.79713
NM_001352292	chr16	718132	724171	+	6039	1	RHOT2|ARHT2|C16orf39|MIRO-2|MIRO2|RASL|-|16p13.3|protein-coding	25.218	25.637	25.275	25.619		14.5699	14.0618	14.5705	14.3056	3.86498	3.83851	3.86492	3.81371
NM_133462	chr3	180319951	180328918	+	8967	1	TTC14|DRDL5813|PRO19630|-|3q26.33|protein-coding	1.162	0.821	0.959	0.778		9.29671	9.00798	9.1585	9.05474	3.19511	3.17867	3.21672	3.1712
NR_046693	chr13	33851691	33855471	+	3780	1	STARD13-AS|STARD13-AS2|-|13q13.1|ncRNA	0	0	0	0.071				5.45063		2.44642
NM_001349839	chr9	80850991	80894606	+	43615	1	CEP78|C9orf81|CRDHL|IP63|-|9q21.2|protein-coding	1.114	0.916	1.199	1.022		9.46449	8.9387	9.58099	9.41321	3.26018	3.23469	3.24253	3.16007
NR_148918	chr1	15653176	15670379	-	17203	1	LOC101927417|-|-|1p36.21|ncRNA	0.11	0.127	0.106	0.091		6.43686	5.13657	5.83501	5.5199	2.54473	2.46464	2.68636	2.3608
NR_024246	chr12	119721630	119741185	-	19555	1	LINC00934|-|-|12q24.23|ncRNA	0.01	0	0.002	0.006			1.19868	1.6237	-0.852246	0.699287			0.261451
NM_003705	chr2	172639915	172750754	-	110839	1	SLC25A12|AGC1|ARALAR|EIEE39|-|2q31.1|protein-coding	0.203	0.225	0.242	0.206		7.31322	6.1428	7.10039	6.84479	2.8279	2.77501	2.87051	2.6189
NR_135044	chr12	122501196	122506466	+	5270	1	LOC100506691|-|-|12q24.31|ncRNA	0.297	0.253	0.403	0.221		7.49295	6.76771	7.20925	7.66331	2.84985	2.93797	2.90553	2.75867
NR_159454	chr1	28526790	28559540	-	32750	1	DNAJC8|HSPC331|SPF31|-|1p35.3|protein-coding	4.232	4.056	4.428	4.463		11.7445	11.1306	11.864	11.51	3.56852	3.52482	3.55391	3.47646
NM_001193530	chr17	33254881	33288479	-	33598	1	CCT6B|CCT-zeta-2|CCTZ-2|Cctz2|TCP-1-zeta-2|TSA303|-|17q12|protein-coding	0.186	0.152	0.177	0.166		6.71221	5.99917	6.76603	6.34278	2.75831	2.66511	2.74679	2.58476
NM_001172810	chr17	72270373	72311023	+	40650	1	DNAI2|CILD9|DIC2|-|17q25.1|protein-coding	0.005	0.015	0.007	0.013		3.16358	0.06038	2.82121	1.15838	1.49631	0.212113	1.66156	-4.04979
NM_172027	chr3	127391795	127399769	+	7974	1	ABTB1|BPOZ|BTB3|BTBD21|EF1ABP|PP2259|-|3q21.3|protein-coding	0.63	0.688	0.666	0.682		9.0259	8.00265	8.95453	8.46957	3.16262	3.08229	3.17407	3.00048
NM_005805	chr2	162164936	162268228	+	103292	1	PSMD14|PAD1|POH1|RPN11|-|2q24.2|protein-coding	1.274	1.131	1.155	1.186		9.78757	9.1591	9.81149	9.3532	3.29447	3.22546	3.29095	3.19521
NR_110383	chrX	114752497	114797058	-	44561	1	PLS3-AS1|-|-|Xq23|ncRNA	0.058	0.057	0.06	0.049		5.20925	4.08548	4.87625	4.60653	2.28577	2.20368	2.38107	2.03051
NM_001304451	chr1	10459121	10480568	+	21447	1	PGD|6PGD|-|1p36.22|protein-coding	19.939	19.528	19.873	19.271		14.1528	13.6761	14.1295	13.9197	3.82064	3.79906	3.82302	3.77358
NR_110580	chr2	5774273	5831250	-	56977	1	LINC01248|-|-|2p25.2|ncRNA	0.01	0.016	0.021	0.012		3.26247	1.19868	2.69724	2.92161	1.43148	1.54676	1.70596	0.261451
NM_198993	chr17	37366794	37382198	-	15404	1	STAC2|24b2|24b2/STAC2|-|17q12|protein-coding	0.153	0.221	0.109	0.26		7.28573	5.67843	7.46096	5.56469	2.89936	2.4763	2.86507	2.50549
NM_001321208	chr19	41770277	41813692	+	43415	1	HNRNPUL1|E1B-AP5|E1BAP5|HNRPUL1|-|19q13.2|protein-coding	12.043	11.974	12.084	11.673		13.4033	12.8481	13.3531	13.1213	3.7391	3.71384	3.74452	3.68348
NM_001352893	chr2	231191886	231268447	+	76561	1	SP140L|-|-|2q37.1|protein-coding	0.022	0.014	0.029	0.025		3.05786	2.49351	3.834	3.43964	1.93885	1.78226	1.61252	1.31818
NM_001346390	chr9	140448896	140473377	-	24481	1	DPH7|C9orf112|RRT2|WDR85|-|9q34.3|protein-coding	2.55	2.533	2.333	2.512		11.0231	10.2987	10.9738	10.4816	3.456	3.38978	3.46246	3.36439
NR_145447	chr19	53868958	53889841	+	20883	1	ZNF525|-|-|19q13.42|protein-coding	0.209	0.254	0.23	0.23		7.49899	6.19064	7.27107	6.76316	2.86217	2.7577	2.9067	2.63009
NM_144649	chr8	133722187	133772828	-	50641	1	TMEM71|-|-|8q24.22|protein-coding	0.001	0.002	0.002	0.003		0.0760656	-2.58268	0.550164	-0.852246	-0.862065		-3.71661
NM_001080421	chr19	17712137	17799008	-	86871	1	UNC13A|Munc13-1|-|19p13.11|protein-coding	2.154	2.357	2.339	2.301		10.9127	10.0215	10.838	10.4857	3.43802	3.39035	3.44794	3.32503
NM_001195683	chr1	92145900	92351708	-	205808	1	TGFBR3|BGCAN|betaglycan|-|1p22.1|protein-coding	0.042	0.033	0.047	0.038		4.37176	3.55542	4.48249	4.2146	2.1643	2.0754	2.12821	1.83002
NR_002909	chr1	28832455	28837404	+	4949	1	SNHG3|NCRNA00014|RNU17C|RNU17D|U17HG|U17HG-A|U17HG-AB|-|1p35.3|ncRNA	23.429	24.729	22.954	24.726		14.5146	13.9409	14.5156	14.151	3.85953	3.82284	3.85944	3.80126
NR_104046	chr16	56710028	56711789	+	1761	1	MT1IP|MT1|MT1I|MTE|-|16q13|pseudo	0	0	0.022	0					2.99627		1.58317
NM_001143804	chr17	47300732	47308128	-	7396	1	PHOSPHO1|-|-|17q21.32|protein-coding	0.025	0.031	0.048	0.045		4.27596	2.70344	4.74436	4.24839	2.24621	2.08692	2.09625	1.4348
NR_039661	chr5	535955	535997	-	42	1	MIR4456|-|-|5p15.33|ncRNA	0	0	0	0
NM_001243253	chr5	149372682	149380217	-	7535	1	TIGD6|-|-|5q32|protein-coding	0.615	0.607	0.366	0.667		8.83395	7.96307	8.92008	7.50875	3.15706	2.90857	3.14306	2.99333
NR_146777	chr6	86215215	86303874	-	88659	1	SNX14|RGS-PX2|SCAR20|-|6q14.3|protein-coding	0.327	0.266	0.327	0.291		7.56973	6.92574	7.63542	7.32791	2.93271	2.8734	2.92024	2.79197
NM_199294	chr1	10490490	10502865	+	12375	1	CENPS|APITD1|CENP-S|FAAP16|MHF1|-|1p36.22|protein-coding	1.299	1.255	1.402	1.233		9.94699	9.19101	9.87168	9.66424	3.3033	3.27266	3.31426	3.20022
NR_103856	chr17	45975752	46018770	-	43018	1	SP2-AS1|-|-|17q21.32|ncRNA	0.848	0.797	0.768	0.793		9.25125	8.49065	9.18808	8.69827	3.19976	3.12073	3.20965	3.08588
NM_015122	chr19	17862286	17899370	+	37084	1	FCHO1|-|-|19p13.11|protein-coding	0.917	0.889	0.924	0.946		9.41865	8.61912	9.46131	8.99507	3.24204	3.16913	3.23552	3.10754
NR_160939	chr4	110224191	110237291	+	13100	1	ZCCHC23|-|-|4q25|ncRNA	0.009	0	0.003	0.003			1.02566	0.550164	-0.201493	-0.862065			0.03655
NR_110085	chr7	89964537	89973408	+	8871	1	LOC101927446|-|-|7q21.13|ncRNA	0	0	0	0
NR_026749	chr1	48567387	48648100	-	80713	1	SKINT1L|BTN12|SKINT1|SKINTL|SKINTP|-|1p33|pseudo	0.002	0.003	0.001	0.006		0.697375	-1.44438	1.6237	-1.96472	0.699287		-0.519994
NM_001301821	chr7	117003276	117067547	-	64271	1	ASZ1|ALP1|ANKL1|C7orf7|CT1.19|GASZ|Orf3|-|7q31.2|protein-coding	0.003	0	0.002	0.003			-0.778511	0.550164	-0.852246	-0.862065
NM_182918	chr21	39751960	39870401	-	118441	1	ERG|erg-3|p55|-|21q22.2|protein-coding	0.206	0.183	0.199	0.167		6.99662	6.16689	6.77533	6.5308	2.76029	2.70726	2.80666	2.62454
NM_001098519	chr12	122667670	122688018	+	20348	1	LRRC43|-|-|12q24.31|protein-coding	0.029	0.043	0.052	0.06		4.77736	2.94718	5.18992	4.37686	2.37571	2.12989	2.25621	1.55933
NM_001271661	chr2	74881374	74910968	+	29594	1	SEMA4F|M-SEMA|PRO2353|S4F|SEMAM|SEMAW|m-Sema-M|-|2p13.1|protein-coding	0.422	0.372	0.424	0.352		8.08367	7.34458	7.93016	7.74484	2.98735	2.95324	3.01501	2.87668
NM_022770	chr16	58426375	58440051	+	13676	1	GINS3|PSF3|-|16q21|protein-coding	2.917	2.668	2.322	2.796		11.1027	10.5195	11.1397	10.474	3.47764	3.38874	3.47283	3.39499
NR_029380	chr10	102989351	102998616	+	9265	1	LBX1-AS1|MUSE|-|10q24.32|ncRNA	0	0	0	0.004				0.995723		-0.00618404
NR_052016	chr7	92076796	92089389	+	12593	1	GATAD1|CMD2B|ODAG|RG083M05.2|-|7q21.2|protein-coding	5.351	5.596	5.574	5.551		12.2377	11.5159	12.2019	11.8794	3.60903	3.57039	3.61326	3.52555
NM_006319	chr16	29869678	29874547	-	4869	1	CDIPT|PIS|PIS1|-|16p11.2|protein-coding	12.616	15.091	12.417	14.787		13.7579	12.9244	13.7193	13.1649	3.77814	3.71863	3.78218	3.69203
NM_001291594	chr1	5922871	6052485	-	129614	1	NPHP4|POC10|SLSN4|-|1p36.31|protein-coding	0.285	0.217	0.267	0.259		7.25775	6.69998	7.45499	7.00257	2.89821	2.80788	2.85952	2.74416
NR_126393	chr14	75519946	75530727	-	10781	1	ACYP1|ACYPE|-|14q24.3|protein-coding	0.782	0.868	0.732	0.843		9.38201	8.35759	9.28277	8.62122	3.21456	3.10789	3.2299	3.06309
NM_173844	chr18	56338697	56421709	+	83012	1	MALT1|IMD12|MLT|MLT1|PCASP1|-|18q21.32|protein-coding	0.197	0.193	0.185	0.157		7.07814	6.09353	6.6797	6.41372	2.73978	2.68116	2.82337	2.60728
NM_138297	chr3	195473642	195538800	-	65158	1	MUC4|ASGP|HSA276359|MUC-4|-|3q29|protein-coding	0.118	0.135	0.107	0.145		6.53046	5.25186	6.55655	5.53497	2.71294	2.46857	2.70719	2.39283
NR_110481	chr15	22303212	22383564	+	80352	1	LOC101927079|-|-|15q11.2|ncRNA	0.003	0.001	0.004	0.001		-0.986069	-0.778511	-1.15135	0.260224		-1.94217
NM_001746	chr5	179125968	179158639	+	32671	1	CANX|CNX|IP90|P90|-|5q35.3|protein-coding	17.521	16.264	17.619	16.326		13.8726	13.4638	13.8727	13.7265	3.79417	3.77889	3.79416	3.75101
NM_203351	chr17	61699777	61773665	+	73888	1	MAP3K3|MAPKKK3|MEKK3|-|17q23.3|protein-coding	0.844	0.794	0.855	0.812		9.24547	8.48289	9.22475	8.8705	3.20551	3.14902	3.20875	3.08456
NM_032869	chr8	110253148	110346316	-	93168	1	NUDCD1|CML66|OVA66|-|8q23.1|protein-coding	0.33	0.318	0.354	0.352		7.84333	6.94074	7.93016	7.45525	2.98735	2.89826	2.97147	2.79509
NM_058004	chr22	21061979	21213099	-	151120	1	PI4KA|PI4K-ALPHA|PIK4CA|PMGYCHA|pi4K230|-|22q11.21|protein-coding	0.694	0.602	0.745	0.603		8.82128	8.16153	8.76385	8.64947	3.13157	3.11261	3.14099	3.02884
NM_001111038	chr7	102453308	102715243	-	261935	1	FBXL13|DRC6|Fbl13|-|7q22.1|protein-coding	0.047	0.046	0.049	0.034		4.8807	3.74013	4.31023	4.28148	2.10776	2.09811	2.28709	1.90309
NM_001370129	chr7	57187326	57200143	-	12817	1	ZNF479|HKr19|KR19|-|7p11.2|protein-coding	0.003	0.006	0.003	0		1.75951	-0.778511		-0.201493			0.815173
NM_001278940	chr14	81641796	81687303	-	45507	1	GTF2A1|TF2A1|TFIIA|TFIIA-42|TFIIAL|-|14q31.1|protein-coding	1.088	1.048	1.113	1.084		9.67078	8.89992	9.67221	9.29375	3.27385	3.21626	3.27363	3.15379
NR_026956	chr19	19867181	19887222	-	20041	1	LINC00663|-|-|19p13.11|ncRNA	0.045	0.077	0.065	0.076		5.6701	3.66872	5.55603	4.73499	2.47405	2.24336	2.50338	1.87528
NM_001365066	chr1	203096854	203136533	+	39679	1	ADORA1|RDC7|-|1q32.1|protein-coding	0.1	0.099	0.108	0.086		6.0552	4.98005	5.74748	5.5499	2.52293	2.47246	2.59818	2.31616
NM_152721	chr18	67068124	67516322	+	448198	1	DOK6|DOK5L|HsT3226|-|18q22.2|protein-coding	0.005	0.007	0.008	0.006		1.99572	0.06038	1.6237	1.3727	0.699287	0.457011	0.99691	-4.04979
NM_198686	chr14	65412534	65439054	-	26520	1	RAB15|-|-|14q23.3|protein-coding	4.303	4.285	4.343	4.364		11.8287	11.1579	11.8293	11.4789	3.56429	3.52091	3.56422	3.48
NM_001080467	chr18	47349159	47721517	-	372358	1	MYO5B|-|-|18q21.1|protein-coding	0.046	0.073	0.048	0.066		5.58836	3.70481	5.33753	4.24839	2.41617	2.08692	2.48242	1.8894
NR_135138	chr9	90681350	90692815	-	11465	1	LOC102724156|-|-|9q22.1|ncRNA	0.029	0.016	0.033	0.054		3.26247	2.94718	5.02673	3.64702	2.32962	1.86672	1.70596	1.55933
NR_109878	chr20	21591425	21684223	-	92798	1	LINC01726|-|-|20p11.22|ncRNA	0.003	0.005	0.002	0.002		1.48013	-0.778511	-0.0778146	-0.852246			0.565725
NR_037167	chr1	177975275	178007142	-	31867	1	CRYZL2P|-|-|1q25.2|pseudo	0.175	0.137	0.134	0.12		6.553	5.89906	6.26345	5.8961	2.64696	2.55976	2.71216	2.56049
NM_006018	chr12	123199303	123201358	-	2055	1	HCAR3|GPR109B|HCA3|HM74|PUMAG|Puma-g|-|12q24.31|protein-coding	0	0	0.019	0.02				3.4884	2.76098	1.80257	1.46518
NM_001349778	chr1	167905477	168045081	+	139604	1	DCAF6|1200006M05Rik|ARCAP|IQWD1|MSTP055|NRIP|PC326|-|1q24.2|protein-coding	0.176	0.156	0.17	0.18		6.75201	5.90842	6.89143	6.27801	2.7848	2.65031	2.75532	2.56277
NM_018933	chr5	140593491	140598551	+	5060	1	PCDHB13|PCDH-BETA13|-|5q31.3|protein-coding	0.118	0.288	0.14	0.419		7.69149	5.25186	8.20002	5.9664	3.03563	2.57686	2.94326	2.39283
NM_001306089	chr18	74534563	74682682	+	148119	1	ZNF236|ZNF236A|ZNF236B|-|18q23|protein-coding	0.202	0.17	0.181	0.178		6.8837	6.13469	6.87413	6.37864	2.78118	2.67325	2.78318	2.61699
NM_001278178	chr10	38299578	38348995	+	49417	1	ZNF33A|KOX2|KOX31|KOX5|NF11A|ZNF11|ZNF11A|ZNF33|ZZAPK|-|10p11.1|protein-coding	0.51	0.455	0.586	0.448		8.39229	7.65563	8.30367	8.26418	3.05375	3.04687	3.06906	2.93652
NM_000925	chr3	58413357	58419559	-	6202	1	PDHB|PDHBD|PDHE1-B|PDHE1B|PHE1B|-|3p14.3|protein-coding	15.863	18.516	16.696	17.795		14.0713	13.3005	14.0061	13.6401	3.80799	3.76979	3.81468	3.73341
NM_001286043	chr1	76190032	76229363	+	39331	1	ACADM|ACAD1|MCAD|MCADH|-|1p31.1|protein-coding	0.849	0.827	0.841	0.788		9.30787	8.49259	9.17828	8.84401	3.19822	3.1447	3.21845	3.0862
NM_001100623	chr2	131862420	131907425	+	45005	1	PLEKHB2|EVT2|-|2q21.1|protein-coding	3.249	3.255	3.192	3.123		11.4074	10.6965	11.311	10.9847	3.49966	3.45743	3.5119	3.41907
NM_001350613	chr1	70687063	70718732	+	31669	1	SRSF11|NET2|SFRS11|dJ677H15.2|p54|-|1p31.1|protein-coding	5.469	5.066	5.381	4.912		12.0852	11.5517	12.0125	11.8229	3.58646	3.56351	3.59517	3.53003
NR_138421	chr9	131798905	131834361	+	35456	1	MIGA2|C9orf54|FAM73B|-|9q34.11|protein-coding	1.401	1.565	1.371	1.421		10.2852	9.31515	10.0915	9.62836	3.33506	3.26729	3.3625	3.21958
NM_001142864	chr16	88781746	88851628	-	69882	1	PIEZO1|DHS|FAM38A|LMPH3|LMPHM6|Mib|-|16q24.3|protein-coding	1.93	1.867	1.88	1.839		10.5556	9.84121	10.4908	10.1351	3.39106	3.34129	3.39994	3.29884
NM_030972	chr19	53206066	53233135	-	27069	1	ZNF611|-|-|19q13.41|protein-coding	0.393	0.248	0.386	0.341		7.46236	7.22766	7.88099	7.59414	2.97838	2.92489	2.89963	2.85353
NM_001278313	chr11	15170648	15268756	+	98108	1	INSC|-|-|11p15.2|protein-coding	0.002	0.003	0.002	0.004		0.697375	-1.44438	0.995723	-0.852246	-0.00618404		-0.519994
NM_001204467	chrX	47004620	47046212	+	41592	1	RBM10|DXS8237E|GPATC9|GPATCH9|S1-1|TARPS|ZRANB5|-|Xp11.3|protein-coding	2.7	2.689	2.515	2.601		11.1147	10.3926	11.0278	10.6021	3.46307	3.40628	3.47439	3.37748
NM_153603	chr16	23399814	23464510	-	64696	1	COG7|CDG2E|-|16p12.2|protein-coding	0.331	0.336	0.338	0.372		7.9277	6.94571	8.01575	7.38102	3.00284	2.88382	2.9869	2.79612
NM_001142569	chr1	200864028	200884870	+	20842	1	INAVA|C1orf106|-|1q32.1|protein-coding	3.428	3.444	3.558	3.314		11.4939	10.7846	11.403	11.1589	3.51134	3.48013	3.52279	3.4309
NM_001886	chr22	27017927	27026633	+	8706	1	CRYBA4|CTRCT23|CYRBA4|MCOPCT4|-|22q12.1|protein-coding	0.242	0.229	0.163	0.138		7.34022	6.43139	6.47991	6.21053	2.69597	2.63472	2.87582	2.68513
NM_001083926	chr11	62104920	62160884	+	55964	1	ASRGL1|ALP|ALP1|CRASH|-|11q12.3|protein-coding	0.629	0.683	0.686	0.673		9.01472	8.00004	8.93395	8.51705	3.1593	3.09035	3.17228	3.00001
NM_001278791	chr7	73645832	73668788	-	22956	1	RFC2|RFC40|-|7q11.23|protein-coding	3.382	3.992	3.467	3.811		11.7201	10.7624	11.6194	11.1174	3.53846	3.47474	3.55092	3.42793
NR_135557	chr3	170185073	170223166	+	38093	1	SLC7A14-AS1|-|-|3q26.2|ncRNA	0.007	0.013	0.006	0.009		2.9443	0.612943	2.25168	0.910978	1.171	-0.134512	1.55792	-0.706175
NM_001252010	chr11	24518599	25104184	+	585585	1	LUZP2|KFSP2566|PRO6246|-|11p14.3|protein-coding	0.004	0.006	0.003	0.005		1.75951	-0.306072	1.34132	-0.201493	0.423658		0.815173
NM_001317818	chr4	147435049	147443092	-	8043	1	SLC10A7|C4orf13|P7|SSASKS|-|4q31.22|protein-coding	0.102	0.067	0.049	0.075		5.45694	5.01257	5.53552	4.28148	2.46872	2.09811	2.44809	2.32555
NR_144322	chr10	17357420	17496594	-	139174	1	ST8SIA6|SIA8F|SIAT8-F|SIAT8F|ST8SIA-VI|ST8SiaVI|-|10p12.33|protein-coding	0.017	0.019	0.018	0.02		3.5258	2.0701	3.4884	2.6742	1.80257	1.41911	1.81795	1.0497
NM_198552	chr1	231154704	231176000	-	21296	1	FAM89A|C1orf153|-|1q42.2|protein-coding	0.035	0.048	0.046	0.049		4.94591	3.256	4.87625	4.18008	2.28577	2.06353	2.30624	1.7031
NM_001348322	chr2	230628553	230786725	-	158172	1	TRIP12|MRD49|TRIP-12|ULF|-|2q36.3|protein-coding	1.287	1.164	1.33	1.142		9.83164	9.17577	9.75294	9.57963	3.28584	3.25997	3.29743	3.19783
NM_001308200	chr5	175740148	175772994	+	32846	1	SIMC1|C5orf25|OOMA1|PLEIAD|-|5q35.2|protein-coding	0.305	0.391	0.401	0.354		8.16	6.81136	7.93894	7.65533	2.98895	2.93646	3.02857	2.76794
NR_046287	chr16	28890278	28891242	-	964	1	ATP2A1-AS1|-|-|16p11.2|ncRNA	3.455	5.522	3.857	2.692		12.2173	10.7975	11.081	11.2884	3.47002	3.49677	3.61085	3.43262
NM_001320728	chr3	122458846	122512678	-	53832	1	HSPBAP1|PASS1|-|3q21.1|protein-coding	0.222	0.218	0.227	0.234		7.26479	6.28973	7.29778	6.74209	2.86746	2.7532	2.86092	2.653
NR_027368	chr19	30097190	30108142	+	10952	1	POP4|RPP29|-|19q12|protein-coding	2.593	2.975	2.592	2.902		11.2696	10.3261	11.1974	10.6505	3.48509	3.41285	3.49436	3.36823
NM_013361	chr19	44556189	44572152	+	15963	1	ZNF223|-|-|19q13.31|protein-coding	0.393	0.389	0.441	0.451		8.15214	7.22766	8.31401	7.80793	3.05554	2.96494	3.02718	2.85353
NM_001284317	chr22	50312282	50321185	+	8903	1	CRELD2|-|-|22q13.33|protein-coding	4.619	5.035	4.552	4.631		12.0758	11.2743	11.9212	11.5543	3.57546	3.53036	3.59405	3.49497
NR_144409	chr18	59854488	59977481	+	122993	1	RELCH|HsT3308|HsT885|KIAA1468|-|18q21.33|protein-coding	0.354	0.328	0.384	0.332		7.89078	7.05603	7.83957	7.5858	2.97077	2.9233	2.98017	2.81886
NM_001166306	chr3	194308407	194354148	-	45741	1	TMEM44|-|-|3q29|protein-coding	0.479	0.548	0.547	0.538		8.67727	7.55264	8.5872	8.15365	3.10219	3.02745	3.11724	2.91698
NM_001350698	chr1	82266619	82459616	+	192997	1	ADGRL2|CIRL2|CL2|LEC1|LPHH1|LPHN2|-|1p31.1|protein-coding	1.07	0.871	1.059	0.882		9.3873	8.87252	9.35282	9.21393	3.2254	3.20382	3.23071	3.14934
NR_031563	chrX	113887130	113887198	+	68	1	MIR1264|MIRN1264|hsa-mir-1264|-|Xq23|ncRNA	0	0	0	0
NM_001308326	chr3	122078438	122102078	-	23640	1	CCDC58|-|-|3q21.1|protein-coding	0.938	1.048	0.979	1.071		9.67078	8.6563	9.65352	9.08786	3.27106	3.18394	3.27363	3.11375
NM_001012417	chr11	60282865	60310191	+	27326	1	MS4A13|-|-|11q12.2|protein-coding	0.003	0	0.001	0.002			-0.778511	-0.0778146	-1.96472
NM_014360	chr14	37049209	37051819	-	2610	1	NKX2-8|NKX2.8|NKX2H|Nkx2-9|-|14q13.3|protein-coding	0	0	0	0
NM_007161	chr6_mcf_hap5	2934680	2936387	+	1708.8	8	LST1|B144|D6S49E|LST-1|-|6p21.33|protein-coding	0	0	0	0
NM_023931	chr16	30541688	30546291	-	4603	1	ZNF747|-|-|16p11.2|protein-coding	3.319	3.293	3.261	3.315		11.4252	10.7315	11.4034	11.019	3.5114	3.46193	3.51414	3.42378
NM_153826	chr1	207925399	207968849	+	43450	1	CD46|AHUS2|MCP|MIC10|TLX|TRA2.10|-|1q32.2|protein-coding	2.241	2.017	2.314	2.082		10.674	10.0866	10.6831	10.4684	3.41725	3.38798	3.41603	3.33436
NM_001134404	chr1	110036716	110043057	+	6341	1	CYB561D1|-|-|1p13.3|protein-coding	1.045	0.918	0.794	0.979		9.46783	8.8337	9.51442	8.75171	3.25012	3.12956	3.24303	3.14302
NR_132102	chr9	132475173	132480985	-	5812	1	PRRX2-AS1|-|-|9q34.11|ncRNA	0.019	0	0.027	0			2.25275		3.32496		1.73334		1.17169
NM_001143994	chr11	560970	564025	+	3055	1	RASSF7|C11orf13|HRAS1|HRC1|-|11p15.5|protein-coding	4.873	4.424	4.051	5.838		11.8776	11.3622	12.28	11.3672	3.61823	3.50681	3.57017	3.50617
NM_006312	chr12	124808961	125052158	-	243197	1	NCOR2|CTG26|N-CoR2|SMAP270|SMRT|SMRTE|SMRTE-tau|TNRC14|TRAC|TRAC-1|TRAC1|-|12q24.31|protein-coding	1.443	1.355	1.349	1.307		10.0645	9.36366	9.96195	9.60239	3.31643	3.26339	3.3312	3.22707
NR_024076	chr18	14477951	14498705	-	20754	1	CXADRP3|-|-|18p11.21|pseudo	0	0	0	0
NR_121641	chr4	40309202	40332436	+	23234	1	LINC02265|-|-|4p14|ncRNA	0.003	0.002	0.001	0.011		0.0760656	-0.778511	2.56248	-1.96472	1.35754		-3.71661
NM_006116	chr22	39795785	39827887	+	32102	1	TAB1|3'-Tab1|MAP3K7IP1|-|22q13.1|protein-coding	1.425	1.325	1.291	1.363		10.0302	9.34304	10.0269	9.53186	3.32581	3.25276	3.32627	3.22389
NR_147697	chr2	162931367	162934442	+	3075	1	LOC100131604|-|-|2q24.2|ncRNA	0	0.014	0	0.047		3.05786		4.81171		2.26655		1.61252
NM_001124	chr11	10326620	10328944	+	2324	1	ADM|AM|PAMP|-|11p15.4|protein-coding	31.676	22.814	30.02	22.334		14.3911	14.4362	14.358	14.5818	3.84378	3.86609	3.84711	3.85162
NR_026546	chr1	76384558	76398089	-	13531	1	ASB17|Asb-17|-|1p31.1|protein-coding	0.006	0	0.003	0.003			0.359793	0.550164	-0.201493	-0.862065			-1.47476
NM_001168411	chr6	73076448	73112847	+	36399	1	RIMS1|CORD7|RAB3IP2|RIM|RIM1|-|6q13|protein-coding	0.033	0.022	0.026	0.03		3.75045	3.15937	4.11638	3.26438	2.04138	1.70681	1.90706	1.65964
NM_003184	chr8	120743014	120845081	-	102067	1	TAF2|CIF150|MRT40|TAF2B|TAFII150|-|8q24.12|protein-coding	0.449	0.386	0.452	0.416		8.14028	7.44643	8.18889	7.84747	3.03367	2.97223	3.02508	2.89655
NM_001039213	chr19	45202421	45213990	+	11569	1	CEACAM16|CEAL2|DFNA4B|DFNB113|-|19q13.31-q13.32|protein-coding	0.003	0.007	0.007	0		1.99572	-0.778511		1.15838		0.212113	0.99691
NM_001353954	chr2	166841151	166984530	-	143379	1	SCN1A|EIEE6|FEB3|FEB3A|FHM3|GEFSP2|HBSCI|NAC1|Nav1.1|SCN1|SMEI|-|2q24.3|protein-coding	0.012	0.006	0.011	0.008		1.75951	1.4981	2.06926	1.8838	1.04911	0.913645	0.815173	0.583131
NM_001001346	chr6	155585147	155597682	+	12535	1	CLDN20|-|-|6q25.3|protein-coding	0.377	0.323	0.49	0.29		7.86724	7.1594	7.63009	7.97703	2.9317	2.99585	2.97586	2.83984
NR_148359	chr3	63897194	63897448	-	254	1	SCAANT1|ATXN7-AS1|-|3p21|ncRNA	0.366	0.573	0.62	0		8.74563	7.11077		8.3547		3.06259	3.12856	2.83001
NR_024107	chr8	39308564	39380508	-	71944	1	ADAM3A|ADAM3|CYRN1|tMDCI|-|8p11.22|pseudo	0.002	0.002	0.001	0.002		0.0760656	-1.44438	-0.0778146	-1.96472			-3.71661
NM_001346004	chr19	36229703	36233353	-	3650	1	IGFLR1|TMEM149|-|19q13.12|protein-coding	1.698	1.481	1.348	1.456		10.2007	9.63089	10.1292	9.6012	3.34044	3.26322	3.3506	3.26767
NR_038215	chr3	51851619	51852355	+	736	1	IQCF4|-|-|3p21.2|pseudo	0	0	0	0
NR_104193	chr20	14535030	14609554	+	74524	1	MACROD2-IT1|C20orf68|NCRNA00227|bA467D7.4|-|20p12.1|ncRNA	0	0.002	0.002	0.001		0.0760656		-1.15135	-0.852246			-3.71661
NR_027862	chr2	172778935	172848600	+	69665	1	HAT1|KAT1|-|2q31.1|protein-coding	0.554	0.578	0.628	0.595		8.75894	7.79153	8.74317	8.37528	3.12816	3.06614	3.13076	2.96191
NM_018337	chr19	56652656	56672262	+	19606	1	ZNF444|EZF-2|EZF2|ZSCAN17|-|19q13.43|protein-coding	2.433	2.452	2.526	2.293		10.9733	10.2216	10.8326	10.6091	3.4373	3.40724	3.45593	3.35354
NM_020860	chr4	26862463	27027003	+	164540	1	STIM2|-|-|4p15.2|protein-coding	0.156	0.124	0.144	0.117		6.40023	5.71032	6.22424	6.01161	2.6379	2.58775	2.67812	2.51357
NM_001161664	chr6	116937642	116954148	+	16506	1	RSPH4A|CILD11|RSHL3|RSPH6B|dJ412I7.1|-|6q22.1|protein-coding	0.289	0.174	0.162	0.24		6.91934	6.72287	7.33699	6.20065	2.87519	2.63242	2.79063	2.74908
NM_000812	chr4	47033584	47428447	+	394863	1	GABRB1|EIEE45|-|4p12|protein-coding	0.002	0.002	0.002	0.002		0.0760656	-1.44438	-0.0778146	-0.852246			-3.71661
NR_146488	chr5	65500951	65505274	-	4323	1	LINC02065|-|-|5q12.3|ncRNA	0.009	0	0	0.029			1.02566	4.06387		2.02285			0.03655
NM_001145838	chr8	66582108	66622798	+	40690	1	MTFR1|CHPPR|FAM54A2|-|8q13.1|protein-coding	0.556	0.597	0.632	0.547		8.8085	7.79745	8.6129	8.38547	3.1065	3.06789	3.1389	2.963
NM_001352102	chr12	95611522	95696566	+	85044	1	VEZT|VEZATIN|-|12q22|protein-coding	0.486	0.4	0.515	0.474		8.19487	7.57647	8.39105	8.0569	3.06885	3.01022	3.03472	2.92153
NM_023940	chr4	53728484	53733002	+	4518	1	RASL11B|-|-|4q12|protein-coding	6.137	6.043	6.41	6.659		12.3555	11.741	12.4837	12.1037	3.64198	3.59738	3.62708	3.55348
NM_013996	chr7	97361398	97369784	+	8386	1	TAC1|Hs.2563|NK2|NKNA|NPK|TAC2|-|7q21.3|protein-coding	0.044	0.119	0.059	0.186		6.33716	3.63181	6.94222	4.57955	2.7954	2.19521	2.66384	1.86069
NR_039915	chr20	60907543	60907613	-	70	1	MIR4758|-|-|20q13.33|ncRNA	2.924	0.594	0.281	0.593		8.80078	10.5234	8.73795	7.08459	3.1273	2.82469	3.13763	3.39553
NM_001008237	chr2	20096392	20101744	-	5352	1	TTC32|-|-|2p24.1|protein-coding	1.067	1.01	1.026	1.431		9.61419	8.86791	10.1023	9.16312	3.33662	3.19584	3.26516	3.14859
NR_037517	chr17	65467605	65467701	+	96	1	MIR548AA2|-|-|17q24.2|ncRNA	0	0	0	0
NM_001167667	chr5	19471405	19988309	-	516904	1	CDH18|CDH14|CDH14L|CDH24|-|5p14.3|protein-coding	0.002	0.002	0.002	0.002		0.0760656	-1.44438	-0.0778146	-0.852246			-3.71661
NR_126349	chr16	9539870	9549362	-	9492	1	LINC01195|-|-|16p13.2|ncRNA	0	0	0	0.009				2.25168		1.171
NM_001105551	chr19	53115618	53141644	-	26026	1	ZNF83|HPF1|ZNF816B|-|19q13.41|protein-coding	0.409	0.329	0.395	0.308		7.89544	7.2932	7.72335	7.63113	2.94923	2.9319	2.98102	2.86655
NM_001170755	chr1	148558188	148596267	+	38079	1	NBPF15|AB14|AG3|NBPF16|-|1q21.1|protein-coding	0.275	0.156	0.228	0.172		6.75201	6.64132	6.82102	6.74914	2.76999	2.7547	2.75532	2.73147
NR_003719	chr5	85578262	85593365	+	15103	1	NBPF22P|-|-|5q14.3|pseudo	0	0.011	0	0.005		2.68831		1.34132		0.423658		1.4267
NM_001143778	chr1	23755056	23810672	-	55616	1	ASAP3|ACAP4|CENTB6|DDEFL1|UPLC1|-|1p36.12|protein-coding	1.519	1.673	1.495	1.604		10.3875	9.44795	10.2791	9.76732	3.36164	3.28796	3.37678	3.24
NM_014067	chr11	63766030	63933585	-	167555	1	MACROD1|LRP16|-|11q13.1|protein-coding	0.129	0.109	0.112	0.113		6.20266	5.39823	6.17036	5.60827	2.62536	2.48755	2.63289	2.43249
NR_135614	chrX	150684023	150684734	+	711	1	LOC105377213|-|-|Xq28|ncRNA	0.157	0	0	0			5.72082						2.51622
NM_004621	chr11	101322295	101454738	-	132443	1	TRPC6|FSGS2|TRP6|-|11q22.1|protein-coding	0.166	0.1	0.173	0.089		6.0706	5.81236	5.80059	6.30609	2.5362	2.65675	2.60184	2.53912
NM_019601	chr22	24577455	24585074	+	7619	1	SUSD2|BK65A6.2|W5C5|-|22q11.23|protein-coding	0.134	0.344	0.214	0.232		7.96376	5.46068	7.28448	6.64744	2.86483	2.7328	2.99345	2.44908
NR_109945	chr5	15602298	15615111	-	12813	1	CTD-2350J17.1|-|-|5p15.1|ncRNA	0	0.006	0	0.016		1.75951		3.1428		1.65205		0.815173
NR_149055	chr7	128490216	128502680	-	12464	1	FLNC-AS1|-|-|7q32.1|ncRNA	5.096	2.951	5.092	3.07		11.2571	11.4357	11.2845	11.7343	3.49627	3.55266	3.49277	3.51547
NR_003059	chr16	71792305	71792390	-	85	1	SNORD71|HBII-239|MIRN768|hsa-mir-768|-|16q22.2|snoRNA	0	0	0	0
NR_109918	chr20	58662741	58676442	+	13701	1	LOC729296|-|-|20q13.33|ncRNA	0.005	0.015	0	0.003		3.16358	0.06038	0.550164		-0.862065		1.66156	-4.04979
NM_020877	chr17	7621062	7737029	+	115967	1	DNAH2|DNAHC2|DNHD3|-|17p13.1|protein-coding	0.005	0.012	0.009	0.007		2.82164	0.06038	1.86245	1.56173	0.8972	0.643147	1.49654	-4.04979
NM_001195307	chr10	112658488	112679124	-	20636	1	BBIP1|BBIP10|BBS18|NCRNA00081|bA348N5.3|-|10q25.2|protein-coding	0.616	0.539	0.83	0.642		8.65189	7.96574	8.86092	8.82288	3.14746	3.14125	3.11302	2.99381
NR_147990	chr14	73393172	73426354	+	33182	1	DCAF4|WDR21|WDR21A|-|14q24.2|protein-coding	0.385	0.418	0.432	0.432		8.26232	7.19389	8.24735	7.77484	3.04393	2.95881	3.04655	2.84677
NM_000679	chr5	159343489	159400019	+	56530	1	ADRA1B|ADRA1|ALPHA1BAR|-|5q33.3|protein-coding	0.006	0.008	0.009	0.007		2.20034	0.359793	1.86245	1.56173	0.8972	0.643147	1.13772	-1.47476
NM_001286709	chr9	135906062	135933890	+	27828	1	GTF3C5|TFIIIC63|TFIIICepsilon|TFiiiC2-63|-|9q34.13|protein-coding	4.685	4.733	4.463	4.769		11.981	11.2976	11.9667	11.5227	3.58095	3.5264	3.58268	3.49795
NM_053050	chr2	74699109	74699807	-	698	1	MRPL53|L53MT|-|2p13.1|protein-coding	21.008	21.537	21.478	25.996		14.3029	13.7618	14.5931	14.0444	3.86722	3.81192	3.83823	3.7826
NM_002187	chr5	158741791	158757481	-	15690	1	IL12B|CLMF|CLMF2|IL-12B|IMD28|IMD29|NKSF|NKSF2|-|5q33.3|protein-coding	0	0.003	0.005	0.013		0.697375		2.82121	0.61836	1.49631	-0.693481	-0.519994
NM_145307	chr10	63952845	64028603	-	75758	1	RTKN2|PLEKHK1|bA531F24.1|-|10q21.2|protein-coding	0.35	0.284	0.381	0.323		7.67006	7.03737	7.797	7.57321	2.96292	2.92091	2.93924	2.81504
NM_001364823	chr12	42719969	42842423	+	122454	1	PPHLN1|CR|HSPC206|HSPC232|-|12q12|protein-coding	0.49	0.476	0.525	0.485		8.46143	7.58993	8.42658	8.08776	3.07495	3.01574	3.0809	2.92409
NR_110307	chr14	66953089	66965271	+	12182	1	CCDC196|C14orf53|LINC00238|NCRNA00238|-|14q23.3|protein-coding	0.023	0.031	0.01	0.01		4.27596	2.56651	2.41486	1.73083	1.27194	0.791465	2.09625	1.35981
NR_049818	chr3	151283664	151283783	-	119	1	MIR5186|-|-|3q25.1|ncRNA	0	0	0	0
NR_039864	chr15	99327655	99327731	+	76	1	MIR4714|-|-|15q26.3|ncRNA	0	0	0	0
NM_032109	chr5	76924537	76934522	-	9985	1	OTP|-|-|5q14.1|protein-coding	0.004	0	0.004	0.017			-0.306072	3.23669	0.260224	1.69452	-1.94217
NM_032871	chr11	73087713	73108519	+	20806	1	RELT|AI3C|TNFRSF19L|TRLT|-|11q13.4|protein-coding	0.878	0.816	0.865	0.708		9.28735	8.54774	9.01248	8.88917	3.17192	3.15205	3.21527	3.09554
NR_104662	chr5	54317127	54319997	-	2870	1	LOC102467081|-|-|5q11.2|ncRNA	0	0	0	0.014				2.93599		1.55384
NR_146564	chr15	98546268	98565568	+	19300	1	LINC02251|-|-|15q26.3|ncRNA	0.002	0.002	0.004	0		0.0760656	-1.44438		0.260224		-1.94217	-3.71661
NM_001345896	chr4	185570892	185616105	+	45213	1	PRIMPOL|CCDC111|MYP22|Primpol1|-|4q35.1|protein-coding	0.226	0.207	0.226	0.225		7.18545	6.31906	7.23703	6.735	2.8554	2.75168	2.84508	2.65971
NM_001135706	chr17	43213054	43221543	+	8489	1	ACBD4|HMFT0700|-|17q21.31|protein-coding	0.577	0.923	0.774	0.665		9.47616	7.85833	8.91543	8.71076	3.1563	3.1228	3.2443	2.97422
NR_120469	chr12	81156933	81164494	+	7561	1	LINC01490|-|-|12q21.31|ncRNA	0.005	0.022	0.005	0		3.75045	0.06038		0.61836		-0.693481	1.90706	-4.04979
NM_006854	chr7	6500720	6523783	-	23063	1	KDELR2|ELP-1|ERD2.2|-|7p22.1|protein-coding	4.779	4.766	4.598	4.753		11.9917	11.3302	11.9615	11.5705	3.58033	3.53238	3.58396	3.50211
NM_001512	chr6	52842751	52860082	-	17331	1	GSTA4|GSTA4-4|GTA4|-|6p12.2|protein-coding	0.644	0.57	0.661	0.521		8.73758	8.03874	8.53747	8.45747	3.09381	3.08023	3.12723	3.00697
NM_001265611	chr15	42066682	42120053	+	53371	1	MAPKBP1|JNKBP-1|JNKBP1|NPHP20|-|15q15.1|protein-coding	0.811	0.739	0.804	0.677		9.13547	8.41739	8.94313	8.7718	3.16078	3.13287	3.19148	3.07337
NM_182697	chr7	129470572	129592800	-	122228	1	UBE2H|E2-20K|GID3|UBC8|UBCH|UBCH2|-|7q32.2|protein-coding	0.915	0.904	0.946	0.972		9.44429	8.61553	9.5033	9.03283	3.24843	3.17518	3.23944	3.10694
NM_182699	chrX	23018077	23021706	+	3629	1	DDX53|CAGE|CT26|-|Xp22.11|protein-coding	0	0	0	0
NM_000255	chr6	49398073	49430966	-	32893	1	MMUT|MCM|MUT|-|6p12.3|protein-coding	0.518	0.429	0.488	0.442		8.30212	7.68119	8.28279	7.97047	3.05012	2.99466	3.05348	2.94133
NM_001350076	chr3	52579383	52719929	-	140546	1	PBRM1|BAF180|PB1|-|3p21.1|protein-coding	0.74	0.603	0.744	0.615		8.82382	8.26693	8.79437	8.64732	3.13658	3.11225	3.1414	3.04735
NM_001080423	chr3	14530616	14581849	-	51233	1	GRIP2|-|-|3p25.1|protein-coding	0.106	0.088	0.108	0.119		5.87472	5.07574	6.25049	5.5499	2.64397	2.47246	2.55452	2.34362
NR_002980	chr16	58593700	58593835	-	135	1	SNORA50A|ACA50|SNORA50|SNORA76A|-|16q21|snoRNA	0.414	0.154	0.583	0.923		6.73224	7.31315	9.42319	8.25594	3.23622	3.04543	2.75109	2.87049
NM_001348216	chr18	52889416	52969891	-	80475	1	TCF4|E2-2|FECD3|ITF-2|ITF2|PTHS|SEF-2|SEF2|SEF2-1|SEF2-1A|SEF2-1B|SEF2-1D|TCF-4|bHLHb19|-|18q21.2|protein-coding	0.91	0.841	0.917	0.876		9.33359	8.60653	9.34225	8.98286	3.22377	3.16717	3.22243	3.10543
NM_016945	chr7	122634758	122635754	-	996	1	TAS2R16|BGLPT|T2R16|-|7q31.32|7q31|protein-coding	0	0	0	0
NM_006563	chr19	12995236	12998017	-	2781	1	KLF1|EKLF|EKLF/KLF1|-|19p13.13|protein-coding	0.08	0.194	0.17	0.239		7.08606	4.6136	7.33052	6.27801	2.87392	2.65031	2.82498	2.20589
NM_001135598	chr2	55399686	55459699	-	60013	1	CLHC1|C2orf63|-|2p16.1|protein-coding	0.174	0.14	0.156	0.164		6.58619	5.88965	6.74725	6.14008	2.7543	2.61826	2.71944	2.55818
NM_001145080	chr17	42733836	42753169	+	19333	1	MEIOC|C17orf104|-|17q21.31|protein-coding	0.233	0.228	0.232	0.23		7.33352	6.36915	7.27107	6.77706	2.86217	2.76066	2.87451	2.6711
NM_000681	chr10	112836787	112840662	+	3875	1	ADRA2A|ADRA2|ADRA2R|ADRAR|ALPHA2AAR|ZNF32|-|10q25.2|protein-coding	0.163	0.054	0.132	0.096		5.1264	5.78241	5.91785	5.87197	2.56507	2.55384	2.35795	2.53167
NM_001368090	chr9	139632625	139637392	-	4767	1	LCN10|-|-|9q34.3|protein-coding	0.336	0.541	0.206	0.357		8.65757	6.97033	7.95201	6.58629	2.99132	2.71947	3.11396	2.80123
NM_016656	chrX	55744182	55785207	+	41025	1	RRAGB|RAGB|bA465E19.1|-|Xp11.21|protein-coding	0.252	0.18	0.275	0.263		6.97129	6.49789	7.47873	7.04995	2.90279	2.81761	2.80143	2.69997
NM_024045	chr10	70661071	70706603	+	45532	1	DDX50|GU2|GUB|RH-II/GuB|mcdrh|-|10q22.1|protein-coding	0.715	0.671	0.684	0.747		8.98756	8.21049	9.09552	8.51237	3.18516	3.08956	3.16793	3.03747
NM_017593	chr4	79697504	79801123	+	103619	1	BMP2K|BIKE|HRIHFB2017|-|4q21.21|protein-coding	0.173	0.141	0.202	0.184		6.5971	5.88019	6.92547	6.55482	2.79191	2.71256	2.72183	2.55586
NM_001163279	chrX	123509753	124097666	-	587913	1	TENM1|ODZ1|ODZ3|TEN-M1|TNM|TNM1|ten-1|-|Xq25|protein-coding	0.003	0.002	0.004	0.003		0.0760656	-0.778511	0.550164	0.260224	-0.862065	-1.94217	-3.71661
NM_001102601	chr1	45959538	45965745	-	6207	1	CCDC163|C1orf231|CCDC163P|-|1p34.1|protein-coding	0.471	0.368	0.409	0.582		8.0671	7.52498	8.70895	7.68703	3.1225	2.94243	3.01205	2.91169
NM_020340	chr6	138483076	138665800	+	182724	1	ARFGEF3|A7322|BIG3|C6orf92|KIAA1244|PPP1R33|dJ171N11.1|-|6q23.3-q24.1|protein-coding	0.47	0.409	0.517	0.389		8.22897	7.52149	8.08496	8.06312	3.01524	3.01134	3.04071	2.91102
NM_001286554	chr6	41757634	41839375	-	81741	1	USP49|-|-|6p21.1|protein-coding	0.494	0.472	0.504	0.497		8.4485	7.60328	8.46443	8.02224	3.08141	3.00401	3.07869	2.92662
NM_001290263	chr2	225629807	225811766	-	181959	1	DOCK10|DRIP2|Nbla10300|ZIZ3|-|2q36.2|protein-coding	0.02	0.018	0.021	0.017		3.44295	2.33699	3.23669	2.92161	1.69452	1.54676	1.78365	1.22465
NR_125760	chr10	109631335	109829051	-	197716	1	LINC01435|TCONS_00018040|-|10q25.1|ncRNA	0.023	0.022	0.02	0.021		3.75045	2.56651	3.56396	2.8433	1.83348	1.50757	1.90706	1.35981
NR_027501	chr12	50222326	50234937	+	12611	1	BCDIN3D-AS1|-|-|12q13.12|ncRNA	0.456	0.399	0.477	0.527		8.19104	7.47183	8.55521	7.93388	3.0968	2.98803	3.03405	2.90146
NR_026860	chr6	166352947	166401527	-	48580	1	LINC00473|C6orf176|LNC473|bA142J11.1|-|6q27|ncRNA	0.002	0.001	0	0.002		-0.986069	-1.44438	-0.0778146
NM_183061	chr3	111859745	112013063	-	153318	1	SLC9C1|NHE|NHE-10|SLC9A10|sperm-NHE|-|3q13.2|protein-coding	0.011	0.005	0.008	0.011		1.48013	1.3552	2.56248	1.3727	1.35754	0.457011	0.565725	0.438511
NR_038409	chr2	95421071	95426929	-	5858	1	FAM95A|-|-|2q11.1|ncRNA	0.013	0	0	0.007			1.62955	1.86245		0.8972			0.704469
NM_001607	chr3	38164206	38178618	-	14412	1	ACAA1|ACAA|PTHIO|THIO|-|3p22.2|protein-coding	2.566	2.992	2.319	2.773		11.2783	10.309	11.1269	10.4719	3.47599	3.38845	3.49548	3.36583
NM_013251	chr12	57403784	57410313	-	6529	1	TAC3|HH10|NKB|NKNB|PRO1155|ZNEUROK1|-|12q13.3|protein-coding	0.618	0.545	0.645	0.502		8.66886	7.97106	8.47993	8.41815	3.08405	3.0735	3.11584	2.99477
NM_014350	chr5	118691714	118735383	+	43669	1	TNFAIP8|GG2-1|MDC-3.13|NDED|SCC-S2|SCCS2|-|5q23.1|protein-coding	0.205	0.202	0.221	0.174		7.14798	6.1589	6.83893	6.6991	2.77377	2.74397	2.83754	2.62267
NR_015416	chr15	22278010	22371088	+	93078	1	LINC02203|-|-|15q11.2|ncRNA	0.002	0.002	0.004	0		0.0760656	-1.44438		0.260224		-1.94217	-3.71661
NM_016347	chr2	73927636	73928467	-	831	1	NAT8B|CML2|Hcml2|NAT8BP|-|2p13.1|protein-coding	0	0	0.118	0					5.69202		2.50894
NM_001242783	chr6_mann_hap4	1500731	1529679	-	28943.2	8	TRIM26|AFP|RNF95|ZNF173|-|6p22.1|protein-coding	0.033	0.046	0.058	0.034		4.8807	3.15937	4.31023	4.55212	2.10776	2.18654	2.28709	1.65964
NM_032402	chr5	140855533	140858362	+	2829	1	PCDHGC3|PC43|PCDH-GAMMA-C3|PCDH2|-|5q31.3|protein-coding	8.906	5.24	9.013	4.667		12.137	12.3525	11.9332	12.6507	3.57691	3.66114	3.60134	3.62673
NM_001135747	chr8	11627219	11644854	+	17635	1	NEIL2|NEH2|NEI2|-|8p23.1|protein-coding	1.262	1.185	1.407	1.197		9.85904	9.14355	9.82579	9.66995	3.29657	3.27351	3.30145	3.19275
NM_001097599	chr3	136537861	136574735	+	36874	1	SLC35G2|TMEM22|-|3q22.3|protein-coding	0.206	0.13	0.185	0.177		6.47263	6.16689	6.8654	6.41372	2.77934	2.68116	2.69435	2.62454
NM_007156	chrX	57931864	57937067	-	5203	1	ZXDA|ZNF896|-|Xp11.21|protein-coding	0.855	0.899	0.775	0.738		9.43579	8.50415	9.07675	8.71284	3.18218	3.12314	3.23814	3.08817
NM_001365552	chr13	52607747	52703209	-	95462	1	NEK5|-|-|13q14.3|protein-coding	0.029	0.021	0.025	0.034		3.67916	2.94718	4.31023	3.20144	2.10776	1.67872	1.87938	1.55933
NM_015565	chr21	30300466	30365198	-	64732	1	LTN1|C21orf10|C21orf98|RNF160|ZNF294|-|21q21.3|protein-coding	0.343	0.258	0.346	0.266		7.52293	7.00419	7.49629	7.41856	2.90618	2.89114	2.9113	2.80822
NR_036093	chr4	174189311	174189384	+	73	1	MIR548T|-|-|4q34.1|ncRNA	0	0	0	0
NM_006444	chr9	106856590	106903700	+	47110	1	SMC2|CAP-E|CAPE|SMC-2|SMC2L1|-|9q31.1|protein-coding	0.581	0.419	0.591	0.501		8.26598	7.86968	8.47685	8.27782	3.08353	3.04925	3.04719	2.9763
NM_052910	chr13	84451340	84456528	-	5188	1	SLITRK1|LRRC12|TTM|-|13q31.1|protein-coding	0.789	0.16	0.702	0.136		6.79081	8.37222	6.4573	8.55406	2.69093	3.09661	2.76358	3.06561
NM_015092	chr16	18816175	18937726	-	121551	1	SMG1|61E3.4|ATX|LIP|-|16p12.3|protein-coding	0.974	0.794	0.99	0.826		9.24547	8.71815	9.25122	9.1058	3.20964	3.18679	3.20875	3.12402
NR_110402	chrX	75878199	76234957	-	356758	1	MIR325HG|MIR384HG|-|Xq13.3-q21.1|ncRNA	0.005	0.005	0.004	0.008		1.48013	0.06038	2.06926	0.260224	1.04911	-1.94217	0.565725	-4.04979
NR_120377	chr15	74753606	74773633	+	20027	1	UBL7-AS1|-|-|15q24.1|ncRNA	0.542	0.505	0.451	0.556		8.55205	7.75557	8.63817	7.84392	3.11073	2.97157	3.09627	2.95523
NM_007310	chr22	19950076	19957498	+	7422	1	COMT|HEL-S-98n|-|22q11.21|protein-coding	2.969	3.205	3.104	3.242		11.3837	10.5485	11.369	10.9398	3.50703	3.45152	3.50889	3.39897
NM_018464	chr10	60028922	60049345	+	20423	1	CISD1|C10orf70|MDS029|ZCD1|mitoNEET|-|10q21.1|protein-coding	0.942	0.99	1.054	0.9		9.58354	8.66329	9.38411	9.20634	3.23022	3.20263	3.26056	3.11491
NM_001305006	chr2	108602980	108630449	+	27469	1	SLC5A7|CHT|CHT1|CMS20|HMN7A|-|2q12.3|protein-coding	0.008	0.003	0.003	0.006		0.697375	0.832232	1.6237	-0.201493	0.699287		-0.519994	-0.264943
NM_030934	chr1	185087235	185126085	-	38850	1	TRMT1L|C1orf25|MST070|MSTP070|TRM1L|bG120K12.3|-|1q25.3|protein-coding	0.544	0.607	0.462	0.571		8.83395	7.76161	8.6794	7.8826	3.1176	2.97867	3.14306	2.95636
NR_039865	chr15	26093894	26093972	-	78	1	MIR4715|-|-|15q12|ncRNA	0	0	0	0
NM_018393	chr11	33061118	33095095	+	33977	1	TCP11L1|dJ85M6.3|-|11p13|protein-coding	0.367	0.384	0.407	0.368		8.13232	7.11526	7.99901	7.67916	2.99982	2.94095	3.02367	2.83092
NM_021153	chr18	64168322	64271327	-	103005	1	CDH19|CDH7|CDH7L2|-|18q22.1|protein-coding	0.001	0.002	0.002	0.001		0.0760656	-2.58268	-1.15135	-0.852246			-3.71661
NM_002944	chr6	117609530	117747018	-	137488	1	ROS1|MCF3|ROS|c-ros-1|-|6q22.1|protein-coding	0.001	0.001	0.003	0.002		-0.986069	-2.58268	-0.0778146	-0.201493
NM_016363	chr19	55525075	55549632	-	24557	1	GP6|BDPLT11|GPIV|GPVI|-|19q13.42|protein-coding	0.03	0.03	0.031	0.019		4.22571	3.00285	3.40896	3.54668	1.76933	1.82647	2.07919	1.58633
NR_030754	chr13	90883436	90883531	+	95	1	MIR622|MIRN622|hsa-mir-622|-|13q31.3|ncRNA	0	0	0	0
NR_049888	chr2	228336848	228336903	+	55	1	MIR5703|mir-5703|-|2q36.3|ncRNA	14.887	15.122	15.74	13.212		13.761	13.1962	13.5449	13.5455	3.75968	3.75974	3.78251	3.72205
NM_017768	chr1	70610488	70671262	-	60774	1	LRRC40|dJ677H15.1|-|1p31.1|protein-coding	0.446	0.373	0.443	0.469		8.08778	7.43542	8.37462	7.81519	3.06602	2.96628	3.01574	2.89441
NR_110084	chr7	7589735	7605696	-	15961	1	LOC101927391|-|-|7p21.3|ncRNA	0.077	0.027	0.067	0.066		4.06426	4.55083	5.33753	4.78363	2.41617	2.25811	2.02299	2.18613
NR_026776	chr6	26987145	26988085	-	940	1	LOC100270746|-|-|6p22.2|ncRNA	0.93	0.995	0.712	0.707		9.59126	8.64223	9.01029	8.57676	3.17157	3.10043	3.26172	3.1114
NR_125740	chr7	8301855	8382911	+	81056	1	LOC100505938|-|-|7p21.3|ncRNA	0.025	0.024	0.025	0.032		3.88378	2.70344	4.21633	3.20144	2.07599	1.67872	1.95746	1.4348
NM_052844	chr9	131395940	131419129	-	23189	1	WDR34|DIC5|FAP133|SRTD11|bA216B9.3|-|9q34.11|protein-coding	3.598	3.968	3.766	4.058		11.7109	10.8641	11.7167	11.2501	3.55049	3.49187	3.54978	3.44149
NM_016248	chr13	42846288	42897397	+	51109	1	AKAP11|AKAP-11|AKAP220|PPP1R44|PRKA11|-|13q14.11|protein-coding	0.569	0.478	0.611	0.418		8.46785	7.8354	8.19632	8.33123	3.03498	3.05853	3.082	2.97001
NR_126559	chr2	16190549	16225811	+	35262	1	GACAT3|LINC01458|lncRNA-AC130710|-|2p24.3|ncRNA	0.004	0.022	0.015	0.017		3.75045	-0.306072	3.23669	2.38158	1.69452	1.25192	1.90706
NM_004974	chr1	111136202	111148980	-	12778	1	KCNA2|EIEE32|HBK5|HK4|HUKIV|KV1.2|MK2|NGK1|RBK2|-|1p13.3|protein-coding	0.135	0.072	0.126	0.166		5.56722	5.47289	6.76603	5.7973	2.75831	2.53538	2.47696	2.4523
NM_017594	chr9	93372114	93405106	-	32992	1	DIRAS2|Di-Ras2|-|9q22.2|protein-coding	0.004	0.001	0.007	0.001		-0.986069	-0.306072	-1.15135	1.15838		0.212113
NR_036188	chr12	26026953	26027012	-	59	1	MIR4302|-|-|12p12.1|ncRNA	0	0	0	0
NR_145478	chr15	30686725	30689848	+	3123	2	DNM1P50|-|-|15q13.2|pseudo	0	0.013	0.038	0.007		2.9443		1.86245	3.87345	0.8972	1.95362	1.55792
NR_037934	chr4	25162294	25200127	+	37833	1	SEPSECS-AS1|-|-|4p15.2|ncRNA	0.043	0.036	0.036	0.032		4.50509	3.59406	4.21633	3.78667	2.07599	1.92093	2.17156	1.84561
NM_018378	chr16	67193860	67198077	+	4217	1	FBXL8|FBL8|-|16q22.1|protein-coding	0.035	0.02	0.009	0		3.6044	3.256		1.56173		0.643147	1.84976	1.7031
NR_123717	chr12	6571404	6579843	-	8439	1	VAMP1|CMS25|SPAX1|SYB1|VAMP-1|-|12p13.31|protein-coding	1.453	1.397	1.371	1.508		10.1112	9.375	10.1835	9.62836	3.34816	3.26729	3.33789	3.22882
NR_103869	chr7	99425636	99463716	+	38080	1	CYP3A43|-|-|7q22.1|protein-coding	0.015	0.015	0.004	0.015		3.16358	1.86455	3.04284	0.260224	1.60542	-1.94217	1.66156	0.898827
NR_148565	chr18	34409090	34466369	+	57279	1	KIAA1328|-|-|18q12.2|protein-coding	0.037	0.037	0.033	0.037		4.54707	3.34726	4.44119	3.64702	2.15095	1.86672	2.18494	1.74298
NM_015028	chr3	170776203	171178194	-	401991	1	TNIK|MRT54|-|3q26.2-q26.31|protein-coding	0.297	0.271	0.295	0.265		7.59826	6.76771	7.49046	7.16263	2.90505	2.84049	2.92567	2.75867
NM_015246	chr16	4674827	4740973	+	66146	1	MGRN1|RNF156|-|16p13.3|protein-coding	1.712	1.6	1.674	1.718		10.3191	9.64437	10.3854	9.94883	3.37649	3.31453	3.36725	3.26969
NR_111984	chr1	12776118	12788726	+	12608	1	AADACL3|-|-|1p36.21|protein-coding	0.006	0.008	0	0.01		2.20034	0.359793	2.41486		1.27194		1.13772	-1.47476
NM_001890	chr4	70796786	70812290	+	15504	1	CSN1S1|CASA|CSN1|-|4q13.3|protein-coding	0.002	0.004	0	0		1.1382	-1.44438					0.186755
NM_025059	chr6	151815152	151942328	+	127176	1	CCDC170|C6orf97|bA282P11.1|-|6q25.1|protein-coding	0.007	0.007	0.006	0.004		1.99572	0.612943	0.995723	0.910978	-0.00618404	-0.134512	0.99691	-0.706175
NM_033343	chr1	180199399	180248119	+	48720	1	LHX4|CPHD4|-|1q25.2|protein-coding	0.258	0.475	0.201	0.46		8.4582	6.53653	8.34461	6.54685	3.06084	2.7108	3.08035	2.70853
NM_001161657	chr6	135502446	135540310	+	37864	1	MYB|Cmyb|c-myb|c-myb_CDS|efg|-|6q23.3|protein-coding	0.048	0.046	0.037	0.083		4.8807	3.7747	5.69249	3.83065	2.50906	1.93759	2.28709	1.91636
NM_001323913	chr1	151043237	151098018	+	54781	1	GABPB2|GABPB-2|-|1q21.3|protein-coding	0.083	0.086	0.105	0.072		5.83949	4.67405	5.47229	5.50468	2.45215	2.46066	2.54584	2.22467
NM_033150	chr12	48366750	48398259	-	31509	1	COL2A1|ANFH|AOM|COL11A3|SEDC|STL1|-|12q13.11|protein-coding	4.395	3.343	4.279	3.078		11.4483	11.1927	11.2886	11.4551	3.49679	3.51792	3.51706	3.48448
NM_198461	chr2	100889753	100939195	-	49442	1	LONRF2|RNF192|-|2q11.2|protein-coding	0.073	0.068	0.088	0.071		5.47964	4.46322	5.45063	5.22121	2.44642	2.38438	2.45408	2.15809
NM_152722	chr11	124789101	124805943	-	16842	1	HEPACAM|GlialCAM|HEPN1|MLC2A|MLC2B|-|11q24.2|protein-coding	0.004	0	0.014	0.012			-0.306072	2.69724	2.27085	1.43148	1.18323
NR_029688	chr2	220158833	220158922	-	89	1	MIR153-1|MIRN153-1|mir-153-1|-|2q35|ncRNA	0	0	0	0
NM_013326	chr18	21083475	21111783	+	28308	1	RMC1|C18orf8|HsT2591|MIC1|Mic-1|WDR98|-|18q11.2|protein-coding	0.786	0.654	0.8	0.678		8.94823	8.36597	8.94542	8.76379	3.16115	3.13156	3.1616	3.06453
NM_014330	chr19	49375649	49379319	+	3670	1	PPP1R15A|GADD34|-|19q13.33|protein-coding	3.296	4.209	3.699	3.858		11.8013	10.7201	11.6384	11.2213	3.54082	3.48817	3.56087	3.42225
NM_001308147	chr14	65171142	65216967	+	45825	1	PLEKHG3|ARHGEF43|KIAA0599|-|14q23.3|protein-coding	2.228	2.392	2.155	2.401		10.9353	10.077	10.9038	10.3542	3.44677	3.37214	3.45093	3.333
NM_153225	chr8	73976778	74005407	-	28629	1	SBSPON|C8orf84|RPESP|-|8q21.11|protein-coding	0.113	0.087	0.139	0.099		5.85721	5.18076	5.96551	5.9549	2.57665	2.57408	2.55021	2.37316
NM_177976	chr3	97483365	97520086	+	36721	1	ARL6|BBS3|RP55|-|3q11.2|protein-coding	0.105	0.139	0.144	0.175		6.57521	5.06017	6.8478	6.01161	2.77564	2.58775	2.71704	2.33919
NM_018665	chr6	74104551	74127289	+	22738	1	DDX43|CT13|HAGE|-|6q13|protein-coding	0.004	0.004	0.001	0.012		1.1382	-0.306072	2.69724	-1.96472	1.43148		0.186755
NR_039995	chr5	87564699	87732491	+	167792	1	TMEM161B-AS1|linc-POLR3G-8|-|5q14.3|ncRNA	0.066	0.059	0.055	0.054		5.26209	4.29768	5.02673	4.46688	2.32962	2.15927	2.39564	2.10356
NR_002576	chr17	37009116	37009248	-	132	1	SNORA21|ACA21|-|17q12|snoRNA	1.269	1.418	2.534	0.315		10.1341	9.15264	7.75816	10.6142	2.95571	3.40793	3.34115	3.19419
NM_139283	chr12	110971050	111021123	-	50073	1	PPTC7|TA-PP2C|TAPP2C|-|12q24.11|protein-coding	0.673	0.657	0.697	0.615		8.95525	8.11107	8.79437	8.54259	3.13658	3.09467	3.16273	3.01989
NM_001330418	chr17	60556479	60692837	+	136358	1	TLK2|HsHPK|MRD57|PKU-ALPHA|-|17q23.2|protein-coding	0.476	0.431	0.475	0.476		8.30925	7.54233	8.39757	7.92713	3.06997	2.9868	3.05472	2.91501
NM_001330342	chr2	114195268	114253781	+	58513	1	CBWD2|-|-|2q14.1|protein-coding	0.354	0.33	0.379	0.414		7.90009	7.05603	8.18143	7.56477	3.03235	2.9193	2.98187	2.81886
NM_001171183	chr5	171621176	171630458	+	9282	1	EFCAB9|-|-|5q35.1|protein-coding	0.008	0.02	0.008	0.018		3.6044	0.832232	3.32522	1.3727	1.73345	0.457011	1.84976	-0.264943
NM_001206943	chr3	47603728	47620355	-	16627	1	CSPG5|NGC|-|3p21.31|protein-coding	0.238	0.34	0.35	0.328		7.94584	6.40402	7.82079	7.43701	2.96731	2.89472	2.9902	2.67898
NM_181879	chr19	54822435	54824436	-	2001	1	LILRA5|CD85|CD85F|ILT-11|ILT11|LILRB7|LIR-9|LIR9|-|19q13.42|protein-coding	0	0	0.02	0					2.8433		1.50757
NM_001001998	chr1	11126676	11159926	-	33250	1	EXOSC10|PM-Scl|PM/Scl-100|PMSCL|PMSCL2|RRP6|Rrp6p|p2|p3|p4|-|1p36.22|protein-coding	3.799	3.85	3.926	3.654		11.6646	10.9534	11.5542	11.3169	3.53035	3.50041	3.54407	3.4533
NR_047004	chr13	91779867	91863952	-	84085	1	LINC00379|-|-|13q31.3|ncRNA	0.004	0	0.001	0.002			-0.306072	-0.0778146	-1.96472
NM_016437	chr17	40811302	40819024	+	7722	1	TUBG2|-|-|17q21.2|protein-coding	2.224	2.598	2.349	3.119		11.0619	10.0741	11.3091	10.4925	3.49941	3.39129	3.46753	3.33257
NR_036128	chr13	61773932	61774014	-	82	1	MIR3169|-|-|13q21.2|ncRNA	0	0	0	0
NM_002205	chr12	54789045	54813050	-	24005	1	ITGA5|CD49e|FNRA|VLA-5|VLA5A|-|12q13.13|protein-coding	2.014	1.317	1.903	1.19		10.0209	9.91117	9.81671	10.1546	3.29524	3.34406	3.32494	3.30906
NR_002757	chr15	65597015	65597131	+	116	1	RNU5B-1|RNU5B|RNU5B-1P|U5B1|-|15q22.31|snRNA	0.16	0	0.339	0			5.7519		7.38576		2.88475		2.52404
NM_173799	chr3	114012875	114029135	+	16260	1	TIGIT|VSIG9|VSTM3|WUCAM|-|3q13.31|protein-coding	0.002	0	0.005	0.003			-1.44438	0.550164	0.61836	-0.862065	-0.693481
NR_110752	chr15	21056720	21071981	-	15264	2	POTEB3|POTE-15|POTEB|-|15q11.2|protein-coding	0	0	0.005	0					0.61836		-0.693481
NM_178463	chr20	61147660	61167971	+	20311	1	MIR1-1HG|C20orf166|MIR133A2HG|-|20q13.33|protein-coding	0.005	0.002	0	0.006		0.0760656	0.06038	1.6237		0.699287		-3.71661	-4.04979
NM_033409	chr20	740724	749144	-	8420	1	SLC52A3|BVVLS|BVVLS1|C20orf54|RFT2|RFVT3|bA371L19.1|hRFT2|-|20p13|protein-coding	0.13	0.272	0.145	0.481		7.60391	5.41091	8.41375	6.02272	3.07275	2.59042	2.92674	2.43587
NR_120487	chr12	54747475	54860814	+	113339	1	LOC102724050|-|-|12q13.13|ncRNA	0.739	0.579	0.71	0.556		8.76159	8.26471	8.63817	8.57224	3.11073	3.09967	3.13119	3.04696
NR_002435	chr6	133137941	133138016	+	75	1	SNORD100|HBII-429|-|6q23.2|snoRNA	5.707	4.99	2.886	4.429		12.0621	11.6217	11.8522	10.823	3.56708	3.43603	3.59241	3.53874
NM_001287192	chr9	108210315	108314714	+	104399	1	FSD1L|CCDC10|CSDUFD1|FSD1CL|FSD1NL|MIR1|-|9q31.2|protein-coding	0.087	0.084	0.095	0.088		5.80343	4.75135	5.78309	5.34406	2.53184	2.41793	2.53691	2.24834
NM_001349866	chr22	38507502	38577837	-	70335	1	PLA2G6|CaI-PLA2|GVI|INAD1|IPLA2-VIA|NBIA2|NBIA2A|NBIA2B|PARK14|PLA2|PNPLA9|iPLA2|iPLA2beta|-|22q13.1|protein-coding	0.119	0.08	0.129	0.087		5.72867	5.26572	5.76539	5.83507	2.52742	2.54475	2.5182	2.39663
NM_004157	chr3	48784019	48885307	-	101288	1	PRKAR2A|PKR2|PRKAR2|-|3p21.31|protein-coding	0.685	0.687	0.772	0.689		9.02367	8.1401	8.97034	8.70661	3.16516	3.12211	3.17371	3.02505
NR_030179	chr19	13985689	13985825	+	136	1	MIR181D|MIRN181D|mir-181d|-|19p13.12|ncRNA	0	0	0	0
NM_002743	chr19	11546466	11561782	+	15316	1	PRKCSH|AGE-R2|G19P1|GIIB|PCLD|PCLD1|PKCSH|PLD1|VASAP-60|-|19p13.2|protein-coding	19.839	19.264	19.715	18.61		14.132	13.6678	14.0755	13.9069	3.81511	3.79773	3.82089	3.77271
NM_153331	chr3	58484092	58488087	+	3995	1	KCTD6|KCASH3|-|3p14.3|protein-coding	1.518	1.811	1.704	2.224		10.509	9.44687	10.7852	9.97733	3.43099	3.31865	3.39355	3.23984
NR_126161	chr16	90168672	90244014	+	75342	1	FAM157C|-|-|16q24.3|ncRNA	0.307	0.325	0.293	0.262		7.8767	6.8221	7.47283	7.15171	2.90165	2.83829	2.97759	2.77021
NM_139265	chr15	42188131	42264755	-	76624	1	EHD4|PAST4|-|15q15.1|protein-coding	0.914	0.917	0.939	0.964		9.46616	8.61373	9.4905	9.02091	3.24648	3.17327	3.24278	3.10664
NR_034066	chr11	104756445	104769397	-	12952	1	CASP12|CASP-12|CASP12P1|-|11q22.3|protein-coding	0	0	0	0.003				0.550164		-0.862065
NR_030618	chr9	28888877	28888953	-	76	1	MIR873|MIRN873|hsa-mir-873|mir-873|-|9p21.1|ncRNA	0	0	0	0
NM_032796	chrX	16737735	16783463	+	45728	1	SYAP1|BSTA|PRO3113|-|Xp22.2|protein-coding	0.743	0.818	0.753	0.81		9.2911	8.27357	9.22093	8.66662	3.20491	3.11547	3.21585	3.04851
NR_147077	chr7	156799001	156799812	+	811	1	MNX1-AS2|-|-|7q36.3|ncRNA	0	0	0	0
NR_033850	chr10	122521324	122610691	-	89367	1	WDR11-AS1|-|-|10q26.12|ncRNA	0.022	0.025	0.019	0.021		3.94633	2.49351	3.56396	2.76098	1.83348	1.46518	1.98051	1.31818
NM_001195138	chr4	107279340	107288592	-	9252	1	GIMD1|-|-|4q24|protein-coding	0	0.004	0	0		1.1382						0.186755
NM_003641	chr11	314040	315272	+	1232	1	IFITM1|9-27|CD225|DSPA2a|IFI17|LEU13|-|11p15.5|protein-coding	46.249	48.69	46.599	50.134		15.5528	15.0578	15.6103	15.2875	3.96443	3.93428	3.9591	3.91244
NM_014547	chr15	52121850	52207921	+	86071	1	TMOD3|UTMOD|-|15q21.2|protein-coding	0.478	0.437	0.486	0.525		8.33044	7.54921	8.54932	7.96388	3.09581	2.99347	3.05839	2.91633
NM_001687	chr19	1241750	1244824	+	3074	1	ATP5F1D|ATP5D|MC5DN5|-|19p13.3|protein-coding	26.762	28.963	23.905	28.177		14.7568	14.1594	14.7179	14.2162	3.8795	3.82946	3.88331	3.82369
NM_001364026	chr5	137620954	137674044	-	53090	1	CDC25C|CDC25|PPP1R60|-|5q31.2|protein-coding	0.754	0.787	0.887	0.827		9.2319	8.29771	9.2531	8.92948	3.20994	3.15858	3.20663	3.05271
NM_015957	chr11	34903843	34937926	-	34083	1	APIP|APIP2|CGI-29|CGI29|MMRP19|hAPIP|-|11p13|protein-coding	0.662	0.661	0.604	0.696		8.96455	8.08401	8.986	8.31274	3.16768	3.05532	3.16423	3.01507
NM_032728	chr9	134165110	134184648	+	19538	1	PLPP7|C9orf67|NET39|PPAPDC3|-|9q34.13|protein-coding	0.349	0.258	0.36	0.243		7.52293	7.03267	7.35623	7.48222	2.87897	2.90347	2.9113	2.81407
NM_001286256	chr12	57637241	57644970	-	7729	1	STAC3|MYPBB|NAM|-|12q13.3|protein-coding	0.12	0.143	0.104	0.129		6.61868	5.27946	6.37546	5.48933	2.67253	2.45663	2.72654	2.40039
NR_026804	chr4	38614322	38666249	-	51927	1	KLF3-AS1|-|-|4p14|ncRNA	0.128	0.099	0.092	0.08		6.0552	5.38545	5.63547	5.29255	2.49454	2.40396	2.59818	2.42907
NM_001284357	chr15	71145578	71342436	+	196858	1	LRRC49|PGs4|-|15q23|protein-coding	0.071	0.074	0.068	0.071		5.60921	4.4176	5.45063	4.80741	2.44642	2.26526	2.4878	2.14326
NM_183383	chr3	149530475	149679925	+	149450	1	RNF13|EIEE73|RZF|-|3q25.1|protein-coding	0.149	0.132	0.161	0.134		6.49603	5.63493	6.43436	6.19071	2.6858	2.63011	2.69956	2.4944
NM_001019	chr16	18792617	18801656	-	9039	1	RPS15A|DBA20|S15a|-|16p12.3|protein-coding	36.255	40.929	35.316	40.445		15.2867	14.6579	15.2777	14.8425	3.93336	3.89167	3.93421	3.87361
NM_001190946	chr5	176946790	176981564	-	34774	1	FAM193B|IRIZIO|-|5q35.3|protein-coding	1.761	1.824	1.839	1.741		10.5199	9.69072	10.406	10.0997	3.37935	3.33624	3.39505	3.2766
NM_001320419	chr2	99785726	99797521	-	11795	1	MITD1|-|-|2q11.2|protein-coding	1.136	1.029	1.163	1.002		9.64274	8.97082	9.55038	9.36428	3.25556	3.22717	3.26944	3.16524
NR_031615	chr22	26951178	26951289	-	111	1	MIR548J|MIRN548J|hsa-mir-548j|-|22q12.1|ncRNA	0	0	0	0
NR_121679	chr4	190580760	190582640	+	1880	1	LINC01262|TCONS_l2_00021807|-|4q35.2|ncRNA	0	0	0	0
NM_001345882	chr4	17802278	17812380	-	10102	1	DCAF16|C4orf30|-|4p15.31|protein-coding	7.118	6.21	6.982	6.903		12.3972	11.9845	12.5395	12.2409	3.64841	3.61364	3.63195	3.5831
NR_037872	chrUn_gl000218	38786	97454	-	58668	1	LOC100233156|-|-|-|pseudo	0.001	0.003	0.002	0.002		0.697375	-2.58268	-0.0778146	-0.852246			-0.519994
NM_001257995	chr13	76445174	76457948	+	12774	1	LMO7DN|C13orf45|-|13q22.2|protein-coding	0.023	0.003	0.006	0		0.697375	2.56651		0.910978		-0.134512	-0.519994	1.35981
NM_001365828	chr11	85405265	85430137	-	24872	1	SYTL2|CHR11SYT|EXO4|PPP1R151|SGA72M|SLP2|SLP2A|-|11q14.1|protein-coding	0.446	0.226	0.499	0.289		7.32002	7.43542	7.62474	8.00624	2.93069	3.00113	2.87185	2.89441
NM_001353300	chr8	130851839	130952057	-	100218	1	FAM49B|BM-009|L1|-|8q24.21|protein-coding	1.069	1.02	1.024	0.998		9.62928	8.87099	9.54419	9.15999	3.25462	3.19535	3.26743	3.14909
NM_001368242	chr22	18893833	18899601	+	5768	1	LOC102724770|-|-|-|protein-coding	0.894	1.038	1.051	1.13		9.65609	8.5774	9.73658	9.20176	3.28341	3.20191	3.27144	3.10054
NM_020341	chr20	9518032	9819724	-	301692	1	PAK5|PAK7|-|20p12.2|protein-coding	0.008	0.008	0.01	0.01		2.20034	0.832232	2.41486	1.73083	1.27194	0.791465	1.13772	-0.264943
NR_149109	chr11	13866410	13892163	-	25753	1	LINC02545|-|-|11p15.2|ncRNA	0.006	0.006	0	0		1.75951	0.359793					0.815173	-1.47476
NM_001288655	chr17	43100712	43129000	-	28288	1	DCAKD|-|-|17q21.31|protein-coding	1.6	1.402	1.647	1.534		10.1167	9.53326	10.21	9.92273	3.35191	3.31074	3.33867	3.25297
NM_015383	chr1	148250249	148346756	-	96507	1	NBPF14|DJ328E19.C1.1|NBPF|-|1q21.2|protein-coding	0.03	0.023	0.03	0.016		3.81856	3.00285	3.1428	3.49406	1.65205	1.8049	1.93303	1.58633
NM_002283	chr12	52753790	52761265	-	7475	1	KRT85|ECTD4|HB5|Hb-5|K85|KRTHB5|hHb5|-|12q13.13|protein-coding	0	0	0.005	0					0.61836		-0.693481
NR_137631	chr14	24683516	24701591	-	18075	1	NEDD8-MDP1|-|-|14q12|protein-coding	4.545	5.193	4.113	4.631		12.1232	11.2478	11.9212	11.3916	3.57546	3.5099	3.5997	3.49157
NM_001321560	chr17	26941464	26972176	-	30712	1	KIAA0100|BCOX|BCOX1|CT101|FMP27|-|17q11.2|protein-coding	10.234	9.606	10.402	9.582		13.0657	12.5808	13.0474	12.8807	3.70569	3.68714	3.70771	3.65315
NR_121659	chr5	138784249	138842328	-	58079	1	ECSCR|ARIA|ECSM2|-|5q31.2|protein-coding	0.05	0.039	0.047	0.053		4.62774	3.84174	4.99778	4.2146	2.32129	2.0754	2.21031	1.94176
NM_022903	chr3	49199968	49203764	-	3796	1	CCDC71|-|-|3p21.31|protein-coding	10.456	10.55	9.967	9.943		13.2093	12.616	13.1046	12.8122	3.71201	3.67944	3.72348	3.65718
NM_138444	chr13	77454310	77460540	-	6230	1	KCTD12|C13orf2|PFET1|PFETIN|-|13q22.3|protein-coding	3.626	2.924	3.518	2.806		11.2431	10.8768	11.1453	11.1408	3.47836	3.47778	3.49096	3.44318
NR_046310	chr10	92980359	92987717	+	7358	1	PCGF5|RNF159|-|10q23.32|protein-coding	0.878	0.783	0.799	0.649		9.22409	8.54774	8.87771	8.76178	3.15019	3.13122	3.20541	3.09554
NM_006657	chr21	47556176	47575493	-	19317	1	FTCD|LCHC1|-|21q22.3|protein-coding	0.305	0.294	0.325	0.317		7.72309	6.81136	7.76796	7.31807	2.95754	2.87146	2.94918	2.76794
NR_029893	chr1	205417430	205417526	-	96	1	MIR135B|MIRN135B|mir-135b|-|1q32.1|ncRNA	0.194	0.433	1.025	0.865		8.31635	6.06833	9.32268	9.16156	3.22074	3.19559	3.05595	2.6013
NR_109756	chr9	34985409	34989376	-	3967	1	DNAJB5-DT|DNAJB5-AS1|-|9p13.3|ncRNA	0	0.037	0.01	0.115		4.54707		6.19754	1.73083	2.63169	0.791465	2.18494
NR_038874	chr8	58173785	58179170	+	5385	1	LOC286177|-|-|8q12.1|ncRNA	0.007	0	0	0.008			0.612943	2.06926		1.04911			-0.706175
NM_002987	chr16	57438679	57449975	+	11296	1	CCL17|A-152E5.3|ABCD-2|SCYA17|TARC|-|16q21|protein-coding	0.033	0.017	0.03	0.026		3.35537	3.15937	3.89475	3.49406	1.96153	1.8049	1.74647	1.65964
NM_023919	chr12	10954131	10955226	-	1095	1	TAS2R7|T2R7|TRB4|-|12p13.2|protein-coding	0	0	0	0
NM_181614	chr21	31933194	31933632	-	438	1	KRTAP19-7|KAP19.7|-|21q22.11|protein-coding	0	0	0	0
NM_001301317	chr1	151512785	151556059	+	43274	1	TUFT1|-|-|1q21.3|protein-coding	0.406	0.382	0.405	0.398		8.12432	7.28111	8.12039	7.67126	3.02155	2.93946	3.02225	2.86416
NM_001465	chr5	39105354	39219665	-	114311	1	FYB1|ADAP|FYB|PRO0823|SLAP-130|SLAP130|THC3|-|5p13.1|protein-coding	0.001	0.002	0.003	0.002		0.0760656	-2.58268	-0.0778146	-0.201493			-3.71661
NM_014458	chr1	173684120	173755825	+	71705	1	KLHL20|KHLHX|KLEIP|KLHLX|-|1q25.1|protein-coding	0.159	0.141	0.167	0.185		6.5971	5.7416	6.93387	6.24944	2.79366	2.64373	2.72183	2.52145
NR_003285	chrUn_gl000220	155996	156152	+	156	2	RNA5-8SN5|RN5-8S1|RNA5-8S5|-|-|rRNA	2.028	2.133	2.396	2.529		10.7597	9.92255	10.9843	10.5243	3.45737	3.39566	3.42757	3.31071
NM_001352164	chr12	49490923	49504683	-	13760	1	LMBR1L|LIMR|-|12q13.12|protein-coding	1.27	1.361	1.33	1.252		10.0712	9.15393	9.89537	9.57963	3.30675	3.25997	3.33217	3.19439
NR_145783	chr4	4666053	4666150	+	97	1	SNORD162|-|-|4p16.2|snoRNA	0.384	0	1.014	0.428			7.18962	8.23294	9.14424	3.04141	3.19286		2.84591
NM_003454	chr16	3272325	3285158	-	12833	1	ZNF200|-|-|16p13.3|protein-coding	1.34	1.346	1.461	1.325		10.0543	9.24204	9.98314	9.7304	3.31949	3.2825	3.32973	3.20821
NM_173510	chr22	29168683	29185283	+	16600	1	CCDC117|dJ366L4.1|-|22q12.1|protein-coding	2.144	1.979	2.125	1.975		10.6449	10.0139	10.6013	10.3317	3.40618	3.36901	3.41209	3.32393
NM_020375	chr12	4430379	4469190	+	38811	1	TIGAR|C12orf5|FR2BP|-|12p13.32|protein-coding	0.529	0.498	0.473	0.576		8.53066	7.7157	8.6929	7.92036	3.11984	2.98557	3.09266	2.9478
NM_181726	chr4	186317995	186321391	+	3396	1	ANKRD37|Lrp2bp|-|4q35.1|protein-coding	0.718	0.784	0.799	0.734		9.22605	8.21737	9.06833	8.76178	3.18084	3.13122	3.20571	3.03868
NM_001324214	chr1	50575505	50669444	+	93939	1	ELAVL4|HUD|PNEM|-|1p33-p32.3|protein-coding	0.013	0.01	0.006	0.009		2.54227	1.62955	2.25168	0.910978	1.171	-0.134512	1.34612	0.704469
NM_001142292	chr2	97371667	97405813	-	34146	1	LMAN2L|MRT52|VIPL|-|2q11.2|protein-coding	1.193	1.075	1.2	1.049		9.70976	9.05122	9.62138	9.41454	3.26624	3.23489	3.27944	3.17811
NM_001153484	chr4	141294664	141303710	+	9046	1	SCOC|HRIHFB2072|SCOCO|UNC-69|-|4q31.1|protein-coding	2.724	2.358	2.436	2.327		10.9134	10.4071	10.8554	10.5509	3.44034	3.3993	3.44803	3.37949
NM_206884	chr7	102993177	103086654	-	93477	1	SLC26A5|DFNB61|PRES|-|7q22.1|protein-coding	1.024	0.977	0.978	1.03		9.56328	8.80036	9.59307	9.08622	3.26199	3.18368	3.25751	3.13756
NM_001282989	chr14	24422979	24438488	+	15509	1	DHRS4|CR|NRDR|PHCR|PSCD|SCAD-SRL|SDR-SRL|SDR25C1|SDR25C2|-|14q11.2|protein-coding	1.196	1.262	1.428	1.39		9.95551	9.05534	10.0573	9.69373	3.33017	3.27705	3.3155	3.17877
NM_014921	chr19	14258555	14316981	-	58426	1	ADGRL1|CIRL1|CL1|LEC2|LPHN1|-|19p13.12|protein-coding	6.21	5.566	6.261	5.48		12.2295	11.7604	12.1819	12.066	3.60667	3.59287	3.61229	3.55586
NM_001277115	chr7	21582657	21941457	+	358800	1	DNAH11|CILD7|DNAHBL|DNAHC11|DNHBL|DPL11|-|7p15.3|protein-coding	0.097	0.104	0.107	0.12		6.1307	4.93003	6.26345	5.53497	2.64696	2.46857	2.61605	2.3016
NM_016374	chr1	235330217	235491494	-	161277	1	ARID4B|BCAA|BRCAA1|RBBP1L1|RBP1L1|SAP180|-|1q42.3|protein-coding	0.12	0.115	0.14	0.128		6.28476	5.27946	6.36341	5.9664	2.6698	2.57686	2.65186	2.40039
NM_001106	chr3	38495381	38534633	+	39252	1	ACVR2B|ACTRIIB|ActR-IIB|HTX4|-|3p22.2|protein-coding	3.012	2.893	3.278	2.956		11.2267	10.5721	11.2259	11.0274	3.48876	3.46302	3.48887	3.4022
NM_018664	chr1	212859759	212873182	-	13423	1	BATF3|JDP1|JUNDM1|SNFT|-|1q32.3|protein-coding	0.096	0.071	0.053	0.04		5.54579	4.91301	4.56194	4.40743	2.18965	2.13994	2.47139	2.29661
NR_040000	chr17	5675554	5834016	+	158462	1	LOC339166|-|-|17p13.2|ncRNA	0.006	0.006	0.007	0.006		1.75951	0.359793	1.6237	1.15838	0.699287	0.212113	0.815173	-1.47476
NR_109787	chr21	22114908	22175426	-	60518	1	LINC00320|C21orf131|NCRNA00320|PRED14|-|21q21.1|ncRNA	0.003	0.001	0.002	0.009		-0.986069	-0.778511	2.25168	-0.852246	1.171
NM_001363882	chr3	180630459	180700539	+	70080	1	FXR1|FXR1P|-|3q26.33|protein-coding	1.887	1.819	1.92	1.783		10.5157	9.80421	10.4429	10.1689	3.38446	3.34609	3.39448	3.2934
NR_030368	chr19	10829080	10829179	+	99	1	MIR638|MIRN638|hsa-mir-638|-|19p13.2|ncRNA	0.188	0	0.994	0			6.01674		9.11227		3.18781		2.58898
NM_012458	chr19	2425623	2427584	-	1961	1	TIMM13|TIM13|TIM13B|TIMM13A|TIMM13B|ppv1|-|19p13.3|protein-coding	72.422	76.988	66.909	81.849		16.2549	15.7943	16.3695	15.8681	4.03294	3.98806	4.0228	3.98133
NM_152363	chr19	17392710	17398455	+	5745	1	ANKLE1|ANKRD41|LEM3|LEMD6|-|19p13.11|protein-coding	0.612	0.717	0.596	0.618		9.08916	7.95504	8.80191	8.29134	3.13782	3.05161	3.18415	2.99187
NM_001100427	chr4	99182535	99365009	+	182474	1	RAP1GDS1|GDS1|SmgGDS|-|4q23|protein-coding	0.245	0.213	0.211	0.196		7.22924	6.45163	7.02332	6.62478	2.81215	2.72787	2.85384	2.68966
NM_001350121	chr7	80371852	80548667	-	176815	1	SEMA3C|SEMAE|SemE|-|7q21.11|protein-coding	0.006	0.006	0.008	0.006		1.75951	0.359793	1.6237	1.3727	0.699287	0.457011	0.815173	-1.47476
NM_018094	chrX	51486538	51489326	+	2788	1	GSPT2|ERF3B|GST2|-|Xp11.22|protein-coding	13.062	12.223	12.222	12.294		13.4349	12.9815	13.4334	13.1395	3.74775	3.71584	3.74791	3.69838
NM_017613	chr21	34949859	34960990	-	11131	1	DONSON|B17|C21orf60|MIMIS|MISSLA|-|21q22.11|protein-coding	3.425	2.843	3.535	3.348		11.2	10.7832	11.4188	11.1485	3.51334	3.47878	3.48543	3.43071
NM_001346024	chr6	99880182	99963299	-	83117	1	USP45|-|-|6q16.2|protein-coding	0.215	0.2	0.273	0.206		7.13274	6.23712	7.10039	7.03824	2.8279	2.81521	2.83446	2.64088
NM_001007523	chrX	154114650	154115765	+	1115	3	F8A2|-|-|Xq28|protein-coding	1.335	1.566	0.97	1.545		10.2862	9.2359	10.221	9.07304	3.35347	3.18159	3.36264	3.20725
NR_159363	chr7	139478041	139497285	+	19244	1	TBXAS1|BDPLT14|CYP5|CYP5A1|GHOSAL|THAS|TS|TXAS|TXS|-|7q34|protein-coding	0.174	0.086	0.124	0.14		5.83949	5.88965	6.5022	5.77162	2.70093	2.52898	2.54584	2.55818
NM_001366626	chr7	19758938	19813240	-	54302	1	TMEM196|-|-|7p21.1|protein-coding	0.007	0.008	0.013	0.01		2.20034	0.612943	2.41486	2.15191	1.27194	1.10562	1.13772	-0.706175
NM_001321865	chr19	49244145	49249189	-	5044	1	IZUMO1|IZUMO|OBF|-|19q13.33|protein-coding	0.03	0.087	0.055	0.045		5.85721	3.00285	4.74436	4.46688	2.24621	2.15927	2.55021	1.58633
NM_001368954	chr6	24495197	24537435	+	42238	1	ALDH5A1|SSADH|SSDH|-|6p22.3|protein-coding	0.302	0.291	0.355	0.285		7.70737	6.79513	7.60315	7.45977	2.9266	2.89913	2.94624	2.7645
NR_134683	chr4	171663620	171664886	-	1266	1	LINC02382|-|-|4q33|ncRNA	0	0	0	0
NR_136661	chr10	121332978	121356541	-	23563	1	TIAL1|TCBP|TIAR|-|10q26.11|protein-coding	4.838	4.382	4.768	4.798		11.863	11.3504	11.9761	11.6288	3.58209	3.53962	3.56839	3.50467
NM_001362760	chr7	23544401	23571600	-	27199	1	TRA2A|AWMS1|HSU53209|-|7p15.3|protein-coding	3.194	3.183	3.206	3.015		11.3731	10.6685	11.2565	10.9917	3.49269	3.45835	3.50756	3.41528
NM_005097	chr10	95517693	95557916	+	40223	1	LGI1|ADLTE|ADPAEF|ADPEAF|EPITEMPIN|EPT|ETL1|IB1099|-|10q23.33|protein-coding	0.013	0.006	0.031	0.011		1.75951	1.62955	2.56248	3.54668	1.35754	1.82647	0.815173	0.704469
NM_001348289	chr7	143207960	143209104	-	1144	1	OR10AC1|OR10AC1P|-|7q35|protein-coding	0	0	0	0
NM_001367174	chr19	12075855	12091431	+	15576	1	ZNF763|ZNF|ZNF440L|-|19p13.2|protein-coding	0.085	0.077	0.149	0.109		5.6701	4.71315	6.11455	6.0664	2.61225	2.60084	2.50338	2.23669
NM_030815	chr20	30532140	30539849	-	7709	1	PDRG1|C20orf126|PDRG|-|20q11.21|protein-coding	3.824	3.49	3.599	3.533		11.5142	10.9641	11.5021	11.1773	3.52382	3.4825	3.52534	3.45472
NM_001297553	chr12	6679248	6715617	-	36369	1	CHD4|CHD-4|Mi-2b|Mi2-BETA|SIHIWES|-|12p13.31|protein-coding	21.4	20.457	21.611	19.718		14.224	13.7922	14.165	14.0543	3.82426	3.81294	3.83026	3.78578
NR_039647	chr3	109321675	109321744	+	69	1	MIR4445|-|-|3q13.13|ncRNA	0	0	0	0
NM_152455	chr15	43650370	43662258	-	11888	1	ZSCAN29|ZNF690|Zfp690|-|15q15.3|protein-coding	3.129	3.183	3.457	2.885		11.3731	10.6347	11.1883	11.1127	3.48391	3.47414	3.50756	3.41071
NM_006341	chr1	11734537	11741205	-	6668	1	MAD2L2|FANCV|MAD2B|POLZ2|REV7|-|1p36.22|protein-coding	13.457	17.097	13.646	16.412		13.9491	13.0304	13.8808	13.3164	3.79502	3.73513	3.8021	3.70381
NR_125363	chr4	53525573	53527665	+	2092	1	USP46-AS1|-|-|4q12|ncRNA	1.405	1.372	1.345	1.221		10.0836	9.31983	9.85654	9.59763	3.30108	3.26268	3.33393	3.2203
NM_001346134	chr14	77801364	77840252	-	38888	1	TMED8|FAM15B|-|14q24.3|protein-coding	0.779	0.674	0.81	0.715		8.99439	8.35128	9.02771	8.78373	3.17436	3.13483	3.16903	3.062
NR_045816	chr16	10479918	10577495	+	97577	1	ATF7IP2|MCAF2|-|16p13.2-p13.13|protein-coding	0.123	0.118	0.145	0.122		6.32423	5.32001	6.28905	6.02272	2.65284	2.59042	2.66089	2.41143
NM_001369438	chr17	15603066	15624100	+	21034	1	ZNF286A|ZNF286|-|17p12|protein-coding	2.419	2.273	2.605	2.348		10.8571	10.2121	10.8693	10.6586	3.44218	3.41394	3.44057	3.3522
NM_152490	chr1	235610505	235667752	-	57247	1	B3GALNT2|B3GalNAc-T2|MDDGA11|-|1q42.3|protein-coding	0.915	0.828	0.919	0.855		9.30972	8.61553	9.30467	8.98636	3.21795	3.16774	3.21874	3.10694
NM_006808	chr9	101984564	101992897	+	8333	1	SEC61B|-|-|9q22.33|protein-coding	6.317	7.501	6.217	6.842		12.6867	11.7884	12.5257	12.0546	3.64682	3.59152	3.66524	3.5593
NR_109867	chr6	55376873	55444012	-	67139	1	HMGCLL1|bA418P12.1|er-cHL|-|6p12.1|protein-coding	0.005	0.005	0.004	0.008		1.48013	0.06038	2.06926	0.260224	1.04911	-1.94217	0.565725	-4.04979
NM_020246	chr7	100450335	100464632	+	14297	1	SLC12A9|CCC6|CIP1|WO3.3|hCCC6|-|7q22.1|protein-coding	3.587	4.124	4.115	4.108		11.77	10.8591	11.7356	11.3924	3.55282	3.50999	3.55704	3.44083
NM_001145860	chr8	99129521	99172063	+	42542	1	POP1|ANXD2|-|8q22.2|protein-coding	0.741	0.628	0.747	0.685		8.88607	8.26915	8.96133	8.65378	3.16371	3.11333	3.15155	3.04774
NM_001348201	chr17	3019887	3020751	+	864	1	OR1E3|OR17-210|OR1E3P|-|17p13.3|protein-coding	0	0	0	0
NR_106764	chr7	134891747	134891830	-	83	1	MIR6509|hsa-mir-6509|-|7q33|ncRNA	0.224	0	0	0			6.30446						2.65637
NR_038916	chr5	176864890	176874945	-	10055	1	PRR7-AS1|-|-|5q35.3|ncRNA	2.489	2.461	2.432	2.482		10.9789	10.2589	10.9552	10.5483	3.45355	3.39894	3.45666	3.35881
NM_001204492	chr10	75572259	75634349	-	62090	1	CAMK2G|CAMK|CAMK-II|CAMKG|-|10q22.2|protein-coding	1.27	1.338	1.254	1.331		10.0451	9.15393	9.99013	9.48519	3.3205	3.24568	3.32842	3.19439
NM_022730	chr2	232651155	232673963	+	22808	1	COPS7B|CSN7B|SGN7b|-|2q37.1|protein-coding	3.038	3.242	3.135	3.233		11.4013	10.5863	11.3647	10.9558	3.50648	3.45362	3.51112	3.40412
NM_016454	chr15	34517217	34522352	+	5135	1	EMC4|PIG17|TMEM85|-|15q14|protein-coding	12.122	14.026	11.92	13.079		13.6457	12.8588	13.5292	13.0994	3.75801	3.71142	3.77038	3.68468
NM_001004059	chr11	55418380	55419315	+	935	1	OR4S2|OR11-137|OR4S2P|OST725|-|11q11|protein-coding	0	0	0	0
NM_003549	chr3	50330263	50336836	-	6573	1	HYAL3|HYAL-3|LUCA-3|LUCA3|-|3p21.31|protein-coding	2.395	2.043	2.386	2.672		10.6937	10.1957	11.0695	10.5176	3.46852	3.39474	3.41868	3.34989
NM_001353137	chr17	6659365	6678964	+	19599	1	XAF1|BIRC4BP|HSXIAPAF1|XIAPAF1|-|17p13.1|protein-coding	0.031	0.017	0.028	0.035		3.35537	3.0567	4.35512	3.38332	2.12271	1.75844	1.74647	1.61198
NR_148505	chr7	26438189	26439272	+	1083	1	LOC441204|-|-|7p15.2|ncRNA	0.395	0.461	0.472	0.307		8.41236	7.236	7.71832	7.91696	2.94829	2.98495	3.07251	2.85519
NR_027647	chr17	56315945	56345879	+	29934	1	LPO|SPO|-|17q22|protein-coding	0.002	0.011	0.007	0.01		2.68831	-1.44438	2.41486	1.15838	1.27194	0.212113	1.4267
NM_001039	chr16	23194066	23228204	+	34138	1	SCNN1G|BESC3|ENaCg|ENaCgamma|LDLS2|PHA1|SCNEG|-|16p12.2|protein-coding	0	0.006	0.003	0.004		1.75951		0.995723	-0.201493	-0.00618404		0.815173
NM_001303471	chr18	77730813	77748563	-	17750	1	TXNL4A|BMKS|DIB1|DIM1|SNRNP15|TXNL4|U5-15kD|-|18q23|protein-coding	5.711	5.693	5.106	5.87		12.264	11.6228	12.2884	11.7387	3.61923	3.5532	3.61636	3.53889
NM_001024947	chr5	143537727	143550223	-	12496	1	YIPF5|FinGER5|SB140|SMAP-5|SMAP5|YIP1A|-|5q31.3|protein-coding	2.753	3.263	2.891	3.032		11.4112	10.4245	11.2652	10.8258	3.49381	3.4364	3.51237	3.3819
NM_006352	chr1	244216507	244220780	+	4273	1	ZBTB18|C2H2-171|MRD22|RP58|TAZ-1|ZNF238|-|1q44|protein-coding	2.844	3.027	3.274	2.531		11.2961	10.4779	10.9855	11.0254	3.45753	3.46276	3.49775	3.38928
NR_039842	chr11	103720634	103720708	+	74	1	MIR4693|-|-|11q22.3|ncRNA	0	0	0	0
NM_021193	chr2	176964530	176965488	+	958	1	HOXD12|HOX4H|-|2q31.1|protein-coding	0	0	0	0
NR_148989	chr10	128114499	128149526	+	35027	1	LOC728158|-|-|10q26.2|ncRNA	0.001	0.002	0.003	0.003		0.0760656	-2.58268	0.550164	-0.201493	-0.862065		-3.71661
NM_001220767	chr7	50358644	50472798	+	114154	1	IKZF1|CVID13|Hs.54452|IK1|IKAROS|LYF1|LyF-1|PPP1R92|PRO0758|ZNFN1A1|-|7p12.2|protein-coding	0.036	0.03	0.033	0.027		4.22571	3.30227	3.9532	3.64702	1.98302	1.86672	2.07919	1.72346
NM_004885	chr4	72897521	73013918	+	116397	1	NPFFR2|GPR74|HLWAR77|NPFF2|NPGPR|-|4q13.3|protein-coding	0.081	0.081	0.087	0.075		5.74771	4.634	5.53552	5.20287	2.46872	2.37931	2.52299	2.21226
NM_003498	chr16	11762311	11773008	+	10697	1	SNN|-|-|16p13.13|protein-coding	12.09	12.226	11.755	12.517		13.4352	12.8545	13.4612	13.077	3.75074	3.70896	3.74795	3.6842
NM_001005214	chr1	165513478	165533185	+	19707	1	LRRC52|-|-|1q24.1|protein-coding	0	0.002	0	0		0.0760656						-3.71661
NM_016532	chr17	1397871	1419906	-	22035	1	INPP5K|MDCCAID|PPS|SKIP|-|17p13.3|protein-coding	1.079	1.258	1.166	1.295		9.95064	8.88628	9.94767	9.36841	3.31436	3.2278	3.31479	3.15158
NR_003572	chr8	158345	182318	-	23973	1	RPL23AP53|RPL23A_20_869|-|8p23.3|pseudo	0.1	0.039	0.137	0.073		4.62774	4.98005	5.49366	5.93164	2.45777	2.56843	2.21031	2.31616
NM_197964	chr7	139026083	139031074	+	4991	1	FMC1|C7orf55|HSPC268|-|7q34|protein-coding	2.107	2.22	1.888	1.959		10.821	9.9853	10.5887	10.1419	3.40446	3.34226	3.43576	3.31981
NM_018292	chr6	107077453	107116292	+	38839	1	QRSL1|GatA|-|6q21|protein-coding	0.89	0.927	0.856	0.901		9.48278	8.57004	9.38583	8.87238	3.23048	3.14932	3.24531	3.0993
NM_021127	chr18	57567228	57571537	+	4309	1	PMAIP1|APR|NOXA|-|18q21.32|protein-coding	7.251	5.839	6.461	7.352		12.3028	12.0149	12.6371	12.1164	3.65959	3.59889	3.62092	3.58675
NR_034115	chr6	147162525	147525750	-	363225	1	STXBP5-AS1|-|-|6q24.3|ncRNA	0.004	0.005	0.004	0.006		1.48013	-0.306072	1.6237	0.260224	0.699287	-1.94217	0.565725
NM_004567	chr3	48555117	48594236	-	39119	1	PFKFB4|-|-|3p21.31|protein-coding	0.715	0.652	0.763	0.772		8.94354	8.21049	9.14651	8.68779	3.19322	3.11899	3.16085	3.03747
NM_001098626	chr19	22573821	22605148	-	31327	1	ZNF98|F7175|ZNF739|-|19p12|protein-coding	0.001	0.001	0	0.004		-0.986069	-2.58268	0.995723		-0.00618404
NM_006272	chr21	48018517	48024995	-	6478	1	S100B|NEF|S100|S100-B|S100beta|-|21q22.3|protein-coding	0.08	0.067	0.079	0.115		5.45694	4.6136	6.19754	5.04805	2.63169	2.33573	2.44809	2.20589
NR_029945	chr17	28444097	28444190	+	93	1	MIR423|MIRN423|hsa-mir-423|mir-423|-|17q11.2|ncRNA	1	0.224	0.423	0		7.30639	8.76141		7.74105		2.95253	2.86916	3.13116
NR_024075	chr19	6952511	6990857	-	38346	1	ADGRE4P|EMR4|EMR4P|FIRE|GPR127|PGR16|-|19p13.2|pseudo	0	0	0.003	0.001				-1.15135	-0.201493
NR_049798	chr3	123851776	123851872	+	96	1	MIR5002|-|-|3q21.2|ncRNA	0	0	0	0
NM_032607	chr19	4153628	4173051	+	19423	1	CREB3L3|CREB-H|CREBH|HYST1481|-|19p13.3|protein-coding	0.016	0.02	0.024	0.016		3.6044	1.97054	3.1428	3.13592	1.65205	1.64889	1.84976	0.978588
NM_001370263	chr11	64570986	64578023	-	7037	1	MEN1|MEAI|SCG2|-|11q13.1|protein-coding	10.287	10.099	11.097	10.875		13.1424	12.5892	13.2434	12.9845	3.7272	3.69872	3.71615	3.65412
NM_017706	chr5	140044384	140050553	+	6169	1	WDR55|-|-|5q31.3|protein-coding	4.395	4.355	4.369	4.739		11.8535	11.1927	11.9569	11.4885	3.57978	3.52212	3.56724	3.48448
NM_002268	chr3	160212795	160283359	-	70564	1	KPNA4|IPOA3|QIP1|SRP3|-|3q25.33|protein-coding	1.684	1.479	1.598	1.49		10.1986	9.61729	10.1649	9.87425	3.34553	3.30367	3.35031	3.26563
NM_145257	chr1	229456762	229478794	-	22032	1	CCSAP|C1orf96|CSAP|-|1q42.13|protein-coding	0.227	0.196	0.278	0.212		7.10178	6.32631	7.14486	7.06737	2.83691	2.82117	2.82818	2.66136
NM_001206609	chr12	109015680	109025857	-	10177	1	SELPLG|CD162|CLA|PSGL-1|PSGL1|-|12q24.11|protein-coding	0.004	0.02	0.021	0		3.6044	-0.306072		2.92161		1.54676	1.84976
NM_004493	chrX	53458206	53461323	-	3117	1	HSD17B10|17b-HSD10|ABAD|CAMR|DUPXp11.22|ERAB|HADH2|HCD2|HSD10MD|MHBD|MRPP2|MRX17|MRX31|MRXS10|SCHAD|SDR5C1|-|Xp11.22|protein-coding	26.602	27.263	25.065	27.102		14.6641	14.1495	14.6577	14.2922	3.87358	3.83716	3.87422	3.82268
NM_014057	chr9	95145550	95166860	-	21310	1	OGN|OG|OIF|SLRR3A|-|9q22.31|protein-coding	0.033	0.033	0.03	0.049		4.37176	3.15937	4.87625	3.49406	2.28577	1.8049	2.12821	1.65964
NM_001320773	chr19	58740280	58775008	+	34728	1	ZNF544|-|-|19q13.43|protein-coding	1.81	2.169	1.901	2.122		10.7854	9.73579	10.7125	10.1529	3.42123	3.34382	3.431	3.2833
NR_158767	chr3	196769431	196910743	-	141312	1	DLG1|DLGH1|SAP-97|SAP97|hdlg|-|3q29|protein-coding	0.314	0.286	0.364	0.313		7.68081	6.85912	7.74829	7.49996	2.95388	2.90688	2.94126	2.77802
NM_001122890	chr17	4460222	4463872	-	3650	1	GGT6|-|-|17p13.2|protein-coding	0	0.011	0.011	0.011		2.68831		2.56248	1.8838	1.35754	0.913645	1.4267
NR_105044	chr5	133764742	133770738	-	5996	1	LOC102546229|-|-|5q31.1|ncRNA	0	0.049	0.02	0		4.97751			2.8433		1.50757	2.31542
NR_104364	chr1	58326253	58328888	+	2635	1	DAB1-AS1|-|-|1p32.2|ncRNA	0.014	0	0.015	0			1.75125		2.38158		1.25192		0.808383
NM_023936	chr16	1821896	1823135	-	1239	1	MRPS34|COXPD32|MRP-S12|MRP-S34|MRPS12|-|16p13.3|protein-coding	98.944	112.655	103.819	118.134		16.8382	16.3067	16.9378	16.5732	4.08218	4.05078	4.07367	4.02739
NM_032164	chr7	99090863	99097904	-	7041	1	ZNF394|ZKSCAN14|ZSCAN46|-|7q22.1|protein-coding	2.598	3	2.543	2.784		11.2824	10.3293	11.1331	10.6199	3.47678	3.4087	3.496	3.36867
NM_001286472	chr14	91580357	91691740	+	111383	1	DGLUCY|C14orf159|-|14q32.11|protein-coding	0.37	0.35	0.346	0.309		7.99026	7.12863	7.72837	7.41856	2.95016	2.89114	2.99824	2.83362
NM_018389	chr11	45826641	45834567	+	7926	1	SLC35C1|CDG2C|FUCT1|-|11p11.2|protein-coding	3.357	3.145	3.018	2.986		11.3547	10.7502	11.2416	10.8948	3.49077	3.44556	3.50522	3.42629
NM_024693	chr10	11784381	11806069	+	21688	1	ECHDC3|-|-|10p14|protein-coding	0.749	0.903	0.742	0.935		9.44259	8.28678	9.4432	8.643	3.23928	3.11153	3.23918	3.05081
NM_022048	chr15	64457724	64648372	-	190648	1	CSNK1G1|CK1gamma1|-|15q22.31|protein-coding	0.154	0.14	0.142	0.136		6.58619	5.68913	6.4573	5.98917	2.69093	2.58236	2.71944	2.50821
NM_001136003	chr1	151810339	151813033	-	2694	1	C2CD4D|FAM148D|-|1q21.3|protein-coding	0.249	0.525	0.226	0.432		8.61157	6.47822	8.24735	6.735	3.04393	2.75168	3.10628	2.6956
NM_001253861	chr4	154265801	154336247	+	70446	1	MND1|GAJ|-|4q31.3|protein-coding	0.37	0.345	0.373	0.385		7.96821	7.12863	8.06895	7.53916	3.01238	2.9144	2.99426	2.83362
NM_138408	chr6	111279909	111289075	+	9166	1	GTF3C6|C6orf51|TFIIIC35|bA397G5.3|-|6q21|protein-coding	4.716	5.106	4.405	5.327		12.0973	11.3084	12.1381	11.5017	3.60147	3.52377	3.59661	3.49933
NM_004135	chrX	153051223	153059830	-	8607	1	IDH3G|H-IDHG|-|Xq28|protein-coding	5.277	5.225	5.353	5.524		12.1326	11.493	12.1943	11.8145	3.60814	3.56249	3.60082	3.52269
NR_036091	chr4	144264613	144264688	+	75	1	MIR3139|-|-|4q31.21|ncRNA	0.248	0	0	0			6.47161						2.69413
NM_005640	chr18	23806409	23971649	+	165240	1	TAF4B|SPGF13|TAF2C2|TAFII105|-|18q11.2|protein-coding	0.127	0.117	0.128	0.143		6.31118	5.37257	6.53504	5.82258	2.7082	2.54166	2.65791	2.42561
NR_030187	chr19	54188263	54188345	+	82	2	MIR515-2|MIRN515-2|-|19q13.42|ncRNA	0	0	0.24	0					6.83147		2.7722
NM_032756	chr1	45792567	45794351	+	1784	1	HPDL|4-HPPD-L|GLOXD1|-|1p34.1|protein-coding	1.335	2.249	1.103	1.757		10.8409	9.2359	10.4202	9.27927	3.38131	3.21401	3.43841	3.20725
NM_001892	chr5	148872545	148931002	-	58457	1	CSNK1A1|CK1|CK1a|CKIa|HEL-S-77p|HLCDGP1|PRO2975|-|5q32|protein-coding	4.439	4.277	4.355	4.46		11.8258	11.209	11.863	11.4833	3.56839	3.52147	3.56387	3.48659
NR_002808	chr14	93533797	93538478	+	4681	1	ITPK1-AS1|C14orf85|ITPK1-AS|ITPK1AS|NCRNA00203|-|14q32.12|ncRNA	0.028	0	0.067	0.013			2.88955	2.82121	4.78363	1.49631	2.25811		1.53085
NM_001349406	chr3	179512747	179692013	-	179266	1	PEX5L|PEX5R|PEX5RP|PXR2|PXR2B|TRIP8b|-|3q26.33|protein-coding	0.018	0.021	0.017	0.019		3.67916	2.16396	3.40896	2.58247	1.76933	1.36875	1.87938	1.11368
NR_148517	chr12	110478982	110486452	-	7470	1	C12orf76|-|-|12q24.11|protein-coding	1.397	1.049	0.864	1.092		9.67224	9.31045	9.6836	8.88731	3.27554	3.15175	3.27385	3.21885
NM_001308171	chr18	29770002	29800366	+	30364	1	MEP1B|-|-|18q12.1|protein-coding	0.009	0.013	0.006	0.004		2.9443	1.02566	0.995723	0.910978	-0.00618404	-0.134512	1.55792	0.03655
NM_001350930	chr10	118421723	118429793	-	8070	1	C10orf82|-|-|10q25.3|protein-coding	1.125	1.35	0.985	1.487		10.0588	8.95484	10.1618	9.09767	3.34508	3.1855	3.33039	3.16267
NM_001282231	chrX	100910268	100914835	-	4567	1	ARMCX2|ALEX2|GASP9|-|Xq22.1|protein-coding	36.337	38.325	37.707	37.827		15.186	14.6617	15.1741	14.9477	3.92354	3.90185	3.92467	3.87398
NM_030979	chr13	25670276	25672704	+	2428	1	PABPC3|PABP3|PABPL3|tPABP|-|13q12.13|protein-coding	0.567	0.325	0.535	0.513		7.8767	7.82962	8.51351	8.11805	3.08975	3.02113	2.97759	2.96894
NR_037566	chr22	21457305	21476575	+	19270	1	BCRP2|BCR-2|BCR2|BCRL2|-|22q11.21|pseudo	0.041	0.031	0.03	0.051		4.27596	3.51584	4.93821	3.49406	2.30399	1.8049	2.09625	1.81387
NM_001134338	chr20	3907961	3996205	-	88244	1	RNF24|G1L|-|20p13|protein-coding	0.539	0.473	0.53	0.445		8.45174	7.74645	8.29327	8.10298	3.05194	3.01845	3.07925	2.95354
NM_001317954	chr5	102421704	102455842	-	34138	1	GIN1|GIN-1|TGIN1|ZH2C2|-|5q21.1|protein-coding	0.089	0.099	0.093	0.057		6.0552	4.78867	5.11047	5.30991	2.35346	2.40869	2.59818	2.25963
NM_014711	chr16	19535264	19564728	+	29464	1	CCP110|CP110|Cep110|-|16p12.3|protein-coding	0.487	0.435	0.667	0.559		8.32341	7.57984	8.64651	8.47198	3.11212	3.0827	3.05717	2.92217
NM_003260	chr19	2997642	3029278	-	31636	1	TLE2|ESG|ESG2|GRG2|-|19p13.3|protein-coding	0.406	0.453	0.369	0.507		8.38554	7.28111	8.49528	7.52185	3.08666	2.91109	3.0679	2.86416
NM_024067	chr7	6629652	6648357	+	18705	1	C7orf26|-|-|7p22.1|protein-coding	2.519	2.497	2.489	2.544		11.0012	10.2786	10.9934	10.5855	3.45857	3.40401	3.45958	3.36157
NM_006833	chr7	99686592	99689810	+	3218	1	COPS6|CSN6|MOV34-34KD|-|7q22.1|protein-coding	28.138	33.237	29.762	30.974		14.9677	14.2417	14.8645	14.5679	3.8938	3.86472	3.90378	3.83205
NM_001258005	chr1	111833473	111863185	+	29712	1	CHIA|AMCASE|CHIT2|TSA1902|-|1p13.2|protein-coding	0	0.001	0.002	0		-0.986069			-0.852246
NM_032808	chr15	77905369	77925254	-	19885	1	LINGO1|LERN1|LRRN6A|MRT64|UNQ201|-|15q24.3|protein-coding	8.143	8.853	8.003	8.569		12.9406	12.2054	12.8743	12.4599	3.68642	3.63923	3.69383	3.60945
NR_045022	chr17	16342301	16345340	+	3039	1	SNHG29|C17orf45|C17orf76-AS1|FAM211A-AS1|LRRC75A-AS1|NCRNA00188|TSAP19|-|17p11.2|ncRNA	139.45	143.118	139.715	146.245		17.205	16.8702	17.2684	17.0498	4.11007	4.09168	4.10475	4.07641
NM_001321710	chr7	137065783	137531586	-	465803	1	DGKI|DGK-IOTA|-|7q33|protein-coding	0.02	0.022	0.02	0.02		3.75045	2.33699	3.4884	2.8433	1.80257	1.50757	1.90706	1.22465
NM_001321730	chr2	72403113	73053162	-	650049	1	EXOC6B|SEC15B|SEC15L2|SEMDJL3|-|2p13.2|protein-coding	0.099	0.09	0.106	0.095		5.90915	4.96354	5.90163	5.5199	2.56111	2.46464	2.56295	2.31137
NM_001172131	chr20	30640045	30689645	+	49600	1	HCK|JTK9|p59Hck|p61Hck|-|20q11.21|protein-coding	0.015	0.012	0.017	0.028		2.82164	1.86455	4.00952	2.58247	2.00343	1.36875	1.49654	0.898827
NM_001368998	chr9	32972614	33001626	-	29012	1	APTX|AOA|AOA1|AXA1|EAOH|EOAHA|FHA-HIT|-|9p21.1|protein-coding	1.262	1.374	1.363	1.629		10.0858	9.14355	10.303	9.61896	3.365	3.26588	3.33425	3.19275
NM_021190	chr1	97187161	97280605	+	93444	1	PTBP2|PTBLP|brPTB|nPTB|-|1p21.3|protein-coding	0.893	0.749	0.847	0.767		9.15607	8.57556	9.13644	8.85542	3.19163	3.14656	3.19473	3.10023
NR_148340	chr17	45195069	45266661	-	71592	1	CDC27|ANAPC3|APC3|CDC27Hs|D0S1430E|D17S978E|H-NUC|HNUC|NUC2|-|17q21.32|protein-coding	0.807	0.674	0.814	0.736		8.99439	8.40927	9.07255	8.79163	3.18151	3.13613	3.16903	3.07198
NM_001166222	chr11	67183149	67193075	+	9926	1	CARNS1|ATPGD1|-|11q13.2|protein-coding	0.189	0.203	0.25	0.203		7.15555	6.02545	7.07767	6.89699	2.82327	2.78597	2.83906	2.59107
NM_001042360	chr10	48737042	48827640	-	90597	2	PTPN20|CT126|PTPN20A|PTPN20B|bA142I17.1|bA42B19.1|-|10q11.22|protein-coding	0.006	0.011	0.004	0.007		2.68831	0.359793	1.86245	0.260224	0.8972	-1.94217	1.4267	-1.47476
NR_120452	chr12	58959742	59175498	-	215756	1	LINC02388|-|-|12q14.1|ncRNA	0.003	0.003	0.002	0.003		0.697375	-0.778511	0.550164	-0.852246	-0.862065		-0.519994
NR_106792	chr1	43830319	43830386	-	67	1	MIR6734|hsa-mir-6734|-|1p34.2|ncRNA	0	0	1.175	0.93				9.43489	9.38076	3.23801	3.2297
NM_001541	chr11	111783458	111784817	+	1359	1	HSPB2|HSP27|Hs.78846|LOH11CR1K|MKBP|-|11q23.1|protein-coding	0.164	0.306	0.145	0.214		7.78439	5.79245	7.1594	6.02272	2.83984	2.59042	2.96058	2.53417
NM_001100	chr1	229566993	229569843	-	2850	1	ACTA1|ACTA|ASMA|CFTD|CFTD1|CFTDM|MPFD|NEM1|NEM2|NEM3|SHPM|-|1q42.13|protein-coding	0.712	0.686	0.532	0.575		9.02143	8.20358	8.69021	8.10902	3.11939	3.01953	3.17336	3.03625
NM_006609	chr2	128056245	128100805	-	44560	1	MAP3K2|MEKK2|MEKK2B|-|2q14.3|protein-coding	0.458	0.382	0.445	0.407		8.12432	7.47902	8.15502	7.82242	3.02769	2.96762	3.02225	2.90285
NM_021221	chr6_ssto_hap7	2969533	2971032	+	1499	7	LY6G5B|C6orf19|G5b|-|6p21.33|protein-coding	0.05	0.069	0.184	0.069		5.50201	3.84174	5.40638	6.40503	2.43466	2.6792	2.45996	1.94176
NR_109942	chr20	46611970	46613057	+	1087	1	LINC01523|-|-|20q13.13|ncRNA	0	0	0	0
NM_001134758	chr20	62330000	62339328	-	9328	1	ARFRP1|ARL18|ARP|Arp1|-|20q13.33|protein-coding	3.365	3.907	3.324	3.866		11.6872	10.7541	11.6416	11.0498	3.54122	3.46594	3.54685	3.42682
NM_001282681	chr9	128024105	128129486	+	105381	1	GAPVD1|GAPEX5|GAPex-5|RAP6|-|9q33.3|protein-coding	0.408	0.409	0.453	0.432		8.22897	7.28918	8.24735	7.85102	3.04393	2.97288	3.04071	2.86576
NM_172138	chr19	39759157	39760732	+	1575	1	IFNL2|IL-28A|IL28A|-|19q13.2|protein-coding	0	0.026	0	0		4.00643						2.00232
NM_002593	chr7	100199986	100205798	+	5812	1	PCOLCE|PCPE|PCPE-1|PCPE1|-|7q22.1|protein-coding	4.668	5.767	4.848	5.655		12.2838	11.2916	12.2306	11.6555	3.61243	3.54293	3.61869	3.49718
NM_019849	chr19	33699570	33716756	-	17186	1	SLC7A10|ASC1|HASC-1|asc-1|-|19q13.11|protein-coding	0.248	0.168	0.19	0.147		6.86557	6.47161	6.57776	6.45653	2.7176	2.69076	2.77938	2.69413
NR_147791	chr11	13299274	13408812	+	109538	1	ARNTL|BMAL1|BMAL1c|JAP3|MOP3|PASD3|TIC|bHLHe5|-|11p15.3|protein-coding	0.053	0.073	0.049	0.067		5.58836	3.93743	5.36082	4.28148	2.42245	2.09811	2.48242	1.97726
NM_138764	chr19	49458132	49465055	+	6923	1	BAX|BCL2L4|-|19q13.33|protein-coding	10.674	11.11	11.117	11.435		13.2886	12.6499	13.3212	12.9874	3.73565	3.69904	3.73211	3.66105
NR_110410	chrX	131352535	131566839	+	214304	1	RAP2C-AS1|-|-|Xq26.2|ncRNA	0.042	0.041	0.05	0.036		4.70437	3.55542	4.39876	4.31391	2.1371	2.109	2.234	1.83002
NR_049837	chr15	80873444	80873580	+	136	1	MIR5572|-|-|15q25.1|ncRNA	0.41	0	0.145	0.305			7.29721	7.70819	6.02272	2.94639	2.59042		2.86734
NR_030204	chr19	54223350	54223436	+	86	1	MIR520D|MIRN520D|-|19q13.42|ncRNA	0	0	0	0
NM_015332	chr7	44418718	44530257	-	111539	1	NUDCD3|NudCL|-|7p13|protein-coding	0.771	0.853	0.77	0.848		9.3553	8.33432	9.29193	8.70245	3.21598	3.12142	3.22578	3.05907
NM_001695	chr8	104033311	104085279	+	51968	1	ATP6V1C1|ATP6C|ATP6D|VATC|Vma5|-|8q22.3|protein-coding	1.065	1.063	1.051	1.005		9.69256	8.86483	9.55501	9.20176	3.25626	3.20191	3.27688	3.14809
NM_203303	chrX	73524015	73524869	+	854	1	ZCCHC13|CNBP2|ZNF9L|-|Xq13.2|protein-coding	0	0	0	0
NM_001077196	chr2	178487972	178753483	-	265511	1	PDE11A|PPNAD2|-|2q31.2|protein-coding	0.003	0.004	0.002	0.002		1.1382	-0.778511	-0.0778146	-0.852246			0.186755
NM_152411	chr7	148766733	148787810	-	21077	1	ZNF786|-|-|7q36.1|protein-coding	0.824	1.072	0.923	0.886		9.70548	8.4435	9.35983	8.99333	3.22648	3.16886	3.2788	3.07784
NM_001039702	chr10	15085942	15115852	+	29910	1	OLAH|AURA1|SAST|TE2|THEDC1|-|10p13|protein-coding	0.017	0.011	0.018	0.017		2.68831	2.0701	3.23669	2.6742	1.69452	1.41911	1.4267	1.0497
NM_080872	chr8	35092993	35654058	+	561065	1	UNC5D|PRO34692|Unc5h4|-|8p12|protein-coding	0.035	0.041	0.021	0.043		4.70437	3.256	4.67395	2.92161	2.22464	1.54676	2.234	1.7031
NR_037169	chr6_cox_hap2	3591246	3592810	-	1563	8	LOC100507547|-|-|6p21.32|ncRNA	0.012	0.04	0	0.106		4.66654	1.4981	6.07132		2.60201		2.22235	0.583131
NR_002964	chr14	103804186	103804311	+	125	1	SNORA28|ACA28|-|14q32.32|snoRNA	0.595	0.665	0.63	0.166		8.97379	7.90878	6.76603	8.38038	2.75831	3.06702	3.16572	2.98345
NM_001135958	chr13	38206200	38444562	-	238362	1	TRPC4|HTRP-4|HTRP4|TRP4|-|13q13.3|protein-coding	0.033	0.042	0.043	0.046		4.7413	3.15937	4.7784	4.07184	2.25653	2.02568	2.24528	1.65964
NM_001145343	chr19	36936021	36980463	-	44442	1	ZNF566|-|-|19q13.12|protein-coding	0.262	0.2	0.236	0.241		7.13274	6.5618	7.34343	6.80449	2.87645	2.76649	2.83446	2.71409
NR_030646	chr16	2140196	2140285	-	89	1	MIR1225|MIRN1225|-|16p13.3|ncRNA	0.209	0.234	1.105	0.7		7.37332	6.19064	8.99488	9.28217	3.1691	3.21446	2.88231	2.63009
NM_024769	chr11	122940580	123065956	-	125376	1	CLMP|ACAM|ASAM|CSBM|CSBS|-|11q24.1|protein-coding	0.383	0.348	0.368	0.375		7.98148	7.18533	8.02819	7.5175	3.00508	2.91025	2.99666	2.84506
NM_001331078	chr3	113161565	113234003	-	72438	1	SPICE1|CCDC52|SPICE|-|3q13.2|protein-coding	0.225	0.181	0.225	0.21		6.97978	6.31178	7.13018	6.72789	2.83394	2.75015	2.80318	2.65805
NM_052899	chr5	176022803	176037157	-	14354	1	GPRIN1|GRIN1|-|5q35.2|protein-coding	1.76	1.428	1.513	1.72		10.1449	9.68978	10.3872	9.78653	3.37674	3.2908	3.34268	3.27646
NM_152386	chr2	223289262	223427340	+	138078	1	SGPP2|SPP2|SPPase2|-|2q36.1|protein-coding	0.019	0.02	0.017	0.025		3.6044	2.25275	3.834	2.58247	1.93885	1.36875	1.84976	1.17169
NM_001252296	chr19	33865430	33873592	+	8162	1	CEBPG|GPE1BP|IG/EBP-1|-|19q13.11|protein-coding	5.303	4.715	5.277	4.98		11.9752	11.5011	12.0338	11.7915	3.58902	3.55968	3.58198	3.5237
NM_001288665	chr16	3072621	3074287	-	1666	1	HCFC1R1|HPIP|-|16p13.3|protein-coding	22.183	20.767	18.021	20.375		14.2471	13.8512	14.2158	13.7627	3.82942	3.78269	3.83259	3.79194
NM_001039999	chr17	18872104	18908077	-	35973	1	FAM83G|PAWS1|-|17p11.2|protein-coding	1.367	1.575	1.474	1.771		10.295	9.2748	10.4325	9.74462	3.38301	3.28461	3.36387	3.21332
NR_146188	chr8	10586801	10630420	+	43619	1	LOC102723313|-|-|8p23.1|ncRNA	0.462	0.438	0.437	0.475		8.33394	7.4933	8.39431	7.79331	3.06941	2.96224	3.059	2.9056
NM_001308050	chr9	79226292	79307331	-	81039	1	PRUNE2|BMCC1|BNIPXL|C9orf65|KIAA0367|-|9q21.2|protein-coding	0.189	0.198	0.182	0.194		7.11734	6.02545	7.00744	6.38749	2.80889	2.67525	2.83134	2.59107
NM_001321766	chr7	2727836	2804759	+	76923	1	AMZ1|-|-|7p22.3|protein-coding	2.237	2.029	2.222	2.122		10.6831	10.0836	10.7125	10.4033	3.42123	3.37897	3.41726	3.33394
NR_003133	chr1	89873238	89890493	+	17255	1	GBP1P1|-|-|1p22.2|pseudo	0.006	0.011	0.016	0.007		2.68831	0.359793	1.86245	2.48517	0.8972	1.31334	1.4267	-1.47476
NM_001159522	chr7	63505812	63545717	+	39905	1	ZNF727|ZNF727P|-|7q11.21|protein-coding	0.002	0.001	0.002	0.002		-0.986069	-1.44438	-0.0778146	-0.852246
NR_134681	chr4	149862098	149863530	-	1432	1	LOC105377480|-|-|4q31.23|ncRNA	0	0	0	0
NM_173156	chr1	183441634	183523326	+	81692	1	SMG7|C1orf16|EST1C|SGA56M|-|1q25.3|protein-coding	1.742	1.843	1.7	1.781		10.5358	9.6729	10.4412	9.97356	3.38422	3.31811	3.39723	3.27395
NR_161469	chr19	12786531	12792694	-	6163	1	DHPS|DHS|DS|MIG13|-|19p13.13|protein-coding	6.893	6.758	6.455	6.697		12.5268	11.9317	12.4926	12.1149	3.643	3.59872	3.64695	3.57673
NM_001366839	chr1	70033017	70610046	+	577029	1	LRRC7|DENSIN|-|1p31.1|protein-coding	0.002	0.002	0.002	0.002		0.0760656	-1.44438	-0.0778146	-0.852246			-3.71661
NR_033874	chr4	102268934	102270040	+	1106	1	FLJ20021|-|-|4q24|ncRNA	1.531	1.523	1.619	1.99		10.2436	9.46087	10.6131	9.89521	3.40777	3.30673	3.35665	3.24197
NM_005270	chr2	121549857	121750229	+	200372	1	GLI2|CJS|HPE9|PHS2|THP1|THP2|-|2q14.2|protein-coding	0.602	0.613	0.63	0.583		8.84903	7.92799	8.71161	8.38038	3.12294	3.06702	3.14552	2.98695
NR_149088	chr6_mcf_hap5	1865894	1869208	+	3315.9	8	LINC02569|TCONS_00011283|-|6p21.33|ncRNA	0	0	0	0
NR_034082	chr17	5095302	5139298	+	43996	1	LOC100130950|-|-|17p13.2|ncRNA	0.11	0.118	0.132	0.119		6.32423	5.13657	6.25049	5.87197	2.64397	2.55384	2.66089	2.3608
NR_030282	chr1	155316141	155316236	-	95	1	MIR555|MIRN555|hsa-mir-555|-|1q22|ncRNA	0.392	1.532	1.035	0.437		10.2526	7.22348	8.26517	9.17714	3.04704	3.19804	3.35792	2.85269
NM_001024210	chr1	153591275	153606837	-	15562	1	S100A13|-|-|1q21.3|protein-coding	3.196	3.346	3.183	3.357		11.4496	10.6695	11.4229	10.9802	3.51386	3.45683	3.51723	3.41542
NM_003661	chr22	36649179	36663571	+	14392	1	APOL1|APO-L|APOL|APOL-I|FSGS4|-|22q12.3|protein-coding	0.01	0.007	0.004	0.016		1.99572	1.19868	3.1428	0.260224	1.65205	-1.94217	0.99691	0.261451
NM_153216	chr5	93068926	93077306	-	8380	1	POU5F2|SPRM-1|-|5q15|protein-coding	0	0	0.005	0.005				1.34132	0.61836	0.423658	-0.693481
NM_002430	chr22	28144265	28197744	-	53479	1	MN1|MGCR|MGCR1|MGCR1-PEN|dJ353E16.2|-|22q12.1|protein-coding	1.226	0.588	1.227	0.573		8.78522	9.09603	8.68482	9.45026	3.1185	3.24035	3.13508	3.18524
NM_003074	chr3	47626760	47823383	-	196623	1	SMARCC1|BAF155|CRACC1|Rsc8|SRG3|SWI3|-|3p21.31|protein-coding	1.9	1.773	1.974	1.824		10.4765	9.81548	10.4782	10.2134	3.38931	3.35239	3.38908	3.29506
NM_001316985	chr21	46359912	46396904	+	36992	1	FAM207A|C21orf70|PRED56|-|21q22.3|protein-coding	1.34	1.309	1.172	1.384		10.0115	9.24204	10.0506	9.37665	3.32921	3.22907	3.32359	3.20821
NR_110797	chr1	221002597	221005770	+	3173	1	LINC01352|-|-|1q41|ncRNA	0.047	0.066	0.099	0.052		5.43389	3.74013	4.96828	5.41025	2.31275	2.43569	2.44199	1.90309
NM_001324129	chr16	4746512	4784272	-	37760	1	ANKS3|-|-|16p13.3|protein-coding	0.736	0.717	0.74	0.779		9.08916	8.25803	9.16049	8.63867	3.19542	3.11081	3.18415	3.0458
NR_130754	chr16	11439295	11445620	+	6325	1	RMI2|BLAP18|C16orf75|-|16p13.13|protein-coding	9.57	9.221	10.439	9.188		13.003	12.4706	12.9823	12.8864	3.69848	3.68778	3.70077	3.64046
NM_001354654	chr3	8792095	8811300	-	19205	1	OXTR|OT-R|-|3p25.3|protein-coding	0.116	0.083	0.046	0.109		5.78508	5.22379	6.11455	4.18008	2.61225	2.06353	2.53234	2.3851
NR_039977	chr4	185814154	185820615	-	6461	1	LINC01093|-|-|4q35.1|ncRNA	0.006	0	0.006	0			0.359793		0.910978		-0.134512		-1.47476
NM_021640	chr12	53693479	53700961	+	7482	1	C12orf10|Gamm1|MST024|MSTP024|MYG|MYG1|-|12q13.13|protein-coding	7.332	7.084	7.068	7.955		12.599	12.0331	12.7592	12.2605	3.67346	3.61595	3.65524	3.58894
NM_001172438	chr7	94285682	94299006	+	13324	1	PEG10|EDR|HB-1|MEF3L|Mar2|Mart2|RGAG3|RTL2|SIRH1|-|7q21.3|protein-coding	32.101	25.148	32.797	25.567		14.5404	14.4581	14.5674	14.7238	3.86467	3.88007	3.86199	3.85381
NM_003218	chr8	73921099	73960358	+	39259	1	TERF1|PIN2|TRBF1|TRF|TRF1|hTRF1-AS|t-TRF1|-|8q21.11|protein-coding	5.038	5.378	5.07	5.417		12.1768	11.4169	12.164	11.7273	3.60455	3.5518	3.60606	3.5131
NM_003469	chr2	224461658	224467079	-	5421	1	SCG2|CHGC|EM66|SN|SgII|-|2q36.1|protein-coding	0.051	0.031	0.033	0.046		4.27596	3.87426	4.7784	3.64702	2.25653	1.86672	2.09625	1.95392
NM_203407	chrX	51149800	51151693	+	1893	1	EZHIP|CXorf67|-|Xp11.22|protein-coding	0.039	0.132	0	0.022		6.49603	3.43371	3.63601		1.86236		2.69956	1.77977
NM_139319	chr12	100750852	100815833	+	64981	1	SLC17A8|DFNA25|VGLUT3|-|12q23.1|protein-coding	0.005	0.008	0.004	0.007		2.20034	0.06038	1.86245	0.260224	0.8972	-1.94217	1.13772	-4.04979
NM_001352158	chr16	53242363	53363062	+	120699	1	CHD9|AD013|CHD-9|CReMM|KISH2|PRIC320|-|16q12.2|protein-coding	0.216	0.163	0.251	0.18		6.81927	6.24474	6.89143	6.90339	2.7848	2.78731	2.76962	2.64264
NM_001098536	chr12	6961314	6975795	+	14481	1	USP5|ISOT|-|12p13.31|protein-coding	15.578	15.672	14.952	15.299		13.8157	13.2707	13.7721	13.4631	3.78367	3.75094	3.78824	3.73018
NM_001145346	chrX	114423963	114427431	+	3468	1	RBMXL3|CXorf55|-|Xq23|protein-coding	0	0	0.011	0					1.8838		0.913645
NM_001462	chr19	52266642	52273779	+	7137	1	FPR2|ALXR|FMLP-R-II|FMLPX|FPR2A|FPRH1|FPRH2|FPRL1|HM63|LXA4R|-|19q13.41|protein-coding	0.031	0.07	0.036	0.076		5.52406	3.0567	5.55603	3.78667	2.47405	1.92093	2.46573	1.61198
NM_006548	chr3	185360918	185542830	-	181912	1	IGF2BP2|IMP-2|IMP2|VICKZ2|-|3q27.2|protein-coding	0.689	0.624	0.76	0.629		8.87628	8.14966	8.82923	8.68147	3.14229	3.11794	3.14996	3.02674
NR_160647	chr10	11653300	11654226	+	926	1	LOC107984208|-|-|10p14|ncRNA	1.366	1.078	1.721	1.502		9.71403	9.2736	10.1773	9.99327	3.34729	3.32096	3.28007	3.21313
NM_178449	chr19	49925676	49926698	-	1022	1	PTH2|TIP39|-|19q13.33|protein-coding	0.127	0.081	0.096	0		5.74771	5.37257		5.36086		2.42246	2.52299	2.42561
NM_001282463	chr14	96505699	96560308	+	54609	1	C14orf132|C14orf88|-|14q32.2|protein-coding	0.738	0.701	0.821	0.723		9.05458	8.26248	9.04495	8.80538	3.17711	3.13838	3.17865	3.04658
NR_102299	chr19	53341263	53360872	-	19609	1	ZNF468|-|-|19q13.41|protein-coding	0.457	0.439	0.423	0.357		8.33743	7.47543	7.95201	7.74105	2.99132	2.95253	3.0596	2.90216
NR_104179	chr19	12305830	12318391	+	12561	1	LOC100289333|-|-|19p13.2|ncRNA	0.012	0.017	0.027	0.051		3.35537	1.4981	4.93821	3.32496	2.30399	1.73334	1.74647	0.583131
NM_001173453	chr12	51487539	51566918	-	79379	1	TFCP2|LBP1C|LSF|LSF1D|SEF|TFCP2C|-|12q13.12-q13.13|protein-coding	1.041	0.965	1.024	1.063		9.54435	8.8274	9.64191	9.15999	3.26932	3.19535	3.25465	3.14199
NM_001002844	chr15	56989953	57026284	-	36331	1	ZNF280D|SUHW4|ZNF634|-|15q21.3|protein-coding	0.234	0.332	0.228	0.274		7.90935	6.37619	7.54219	6.74914	2.91498	2.7547	2.98356	2.67269
NM_001244926	chr9	116037914	116055185	+	17271	1	PRPF4|HPRP4|HPRP4P|PRP4|Prp4p|RP70|SNRNP60|-|9q32|protein-coding	4.497	4.657	4.377	4.59		11.9562	11.2304	11.9075	11.4914	3.57379	3.52249	3.57969	3.48933
NM_016540	chr11	94110482	94134585	-	24103	1	GPR83|GIR|GPR72|-|11q21|protein-coding	0.007	0.019	0.012	0.006		3.5258	0.612943	1.6237	2.02345	0.699287	1.01682	1.81795	-0.706175
NM_006503	chr19	40477072	40487671	+	10599	1	PSMC4|MIP224|RPT3|S6|TBP-7|TBP7|-|19q13.2|protein-coding	14.756	14.644	13.996	15.367		13.7118	13.1817	13.7789	13.357	3.78439	3.73953	3.77734	3.72047
NR_036446	chr15	83394650	83408532	-	13882	1	ACTG1P17|-|-|15q25.2|pseudo	0.078	0.046	0.041	0.09		4.8807	4.57202	5.81789	3.9954	2.5405	1.99834	2.28709	2.19283
NR_125851	chr6	10932550	10954322	-	21772	1	LOC101928191|-|-|6p24.2|ncRNA	0.016	0.013	0.005	0.019		2.9443	1.97054	3.40896	0.61836	1.76933	-0.693481	1.55792	0.978588
NR_135222	chr17	70338952	70351277	+	12325	1	LINC02003|-|-|17q24.3|ncRNA	0	0.003	0	0		0.697375						-0.519994
NM_001172630	chr19	36266466	36279724	+	13258	1	ARHGAP33|NOMA-GAP|SNX26|TCGAP|-|19q13.12|protein-coding	1.771	1.785	1.738	2.017		10.4868	9.70002	10.6339	10.009	3.4106	3.32323	3.3905	3.27799
NM_002887	chr5	167913476	167946306	+	32830	1	RARS|ArgRS|DALRD1|HLD9|-|5q34|protein-coding	3.679	3.497	3.623	3.744		11.5173	10.9006	11.5919	11.188	3.53505	3.48388	3.52573	3.44634
NR_109944	chr5	15191755	15266669	-	74914	1	LINC02149|-|-|5p15.1|ncRNA	0.001	0.001	0.002	0.002		-0.986069	-2.58268	-0.0778146	-0.852246
NM_152724	chr10	16632617	16859453	-	226836	1	RSU1|RSP-1|-|10p13|protein-coding	0.285	0.278	0.268	0.304		7.63734	6.69998	7.70311	7.00857	2.94544	2.80912	2.93307	2.74416
NM_032663	chr12	109490381	109525823	+	35442	1	USP30|-|-|12q24.11|protein-coding	0.266	0.248	0.28	0.253		7.46236	6.58668	7.41869	7.07887	2.89116	2.82352	2.89963	2.71955
NM_001348734	chr2	8868988	8977743	-	108755	1	KIDINS220|ARMS|SINO|-|2p25.1|protein-coding	0.467	0.397	0.468	0.378		8.18334	7.51098	8.04053	7.9033	3.00729	2.98246	3.03269	2.909
NR_160763	chr2	91805183	91848050	-	42867	1	LOC107985911|-|-|2p11.2|pseudo	0.206	0.133	0.263	0.181		6.50759	6.16689	6.90001	6.97835	2.7866	2.80289	2.70212	2.62454
NM_001270483	chr22	37406900	37416224	-	9324	1	TST|RDS|-|22q12.3|protein-coding	4.295	5.269	4.315	4.856		12.1454	11.1549	11.9947	11.4685	3.58433	3.51961	3.60234	3.4796
NM_001078175	chr6	44191332	44201879	+	10547	1	SLC29A1|ENT1|-|6p21.1|protein-coding	37.894	37.735	36.927	37.224		15.1622	14.7306	15.1492	14.9141	3.92117	3.89861	3.92241	3.88074
NR_160272	chr18	14748171	14817090	+	68919	1	ANKRD30B|NY-BR-1.1|-|18p11.21|protein-coding	0.003	0.001	0.001	0.001		-0.986069	-0.778511	-1.15135	-1.96472
NM_023945	chr11	60197045	60215265	+	18220	1	MS4A5|CD20-L2|CD20L2|TETM4|-|11q12.2|protein-coding	0.006	0.002	0.004	0.014		0.0760656	0.359793	2.93599	0.260224	1.55384	-1.94217	-3.71661	-1.47476
NM_001042427	chr10	50887697	50905578	+	17881	1	C10orf53|-|-|10q11.23|protein-coding	0	0.007	0	0		1.99572						0.99691
NM_001284285	chr22	31518952	31530683	+	11731	1	INPP5J|INPP5|PIB5PA|PIPP|-|22q12.2|protein-coding	1.106	1.182	1.192	0.848		9.85516	8.92687	9.29193	9.40381	3.21598	3.23325	3.30088	3.15815
NR_145823	chr11	75294241	75305710	+	11469	1	LOC105369391|-|-|11q13.5|ncRNA	0.206	0.19	0.245	0.165		7.05414	6.16689	6.75667	6.86456	2.75631	2.77917	2.81847	2.62454
NM_024081	chr11	32851473	32879666	+	28193	1	PRRG4|PRGP4|TMG4|-|11p13|protein-coding	0.019	0.053	0.027	0.024		5.09775	2.25275	3.77078	3.32496	1.91486	1.73334	2.34986	1.17169
NR_036208	chr19	42637597	42637665	-	68	1	MIR4323|-|-|19q13.2|ncRNA	0	0	0	0
NR_146530	chr12	66421505	66424846	-	3341	1	LINC02425|-|-|12q14.3|ncRNA	0	0	0	0.025				3.834		1.93885
NM_005946	chr16	56672578	56673999	+	1421	1	MT1A|MT-1A|MT-IA|MT1|MT1S|MTC|-|16q13|protein-coding	0.026	0	0	0			2.76785						1.46877
NR_133644	chr17	62503095	62534062	+	30967	1	CEP95|CCDC45|-|17q23.3|protein-coding	1.234	1.227	1.161	1.095		9.91241	9.10671	9.68785	9.36152	3.27618	3.22674	3.30924	3.18693
NR_037716	chr17	6915736	6917852	+	2116	1	RNASEK|-|-|17p13.1|protein-coding	25.485	27.248	25.895	26.599		14.6633	14.0791	14.6287	14.3445	3.87073	3.84243	3.87414	3.81548
NM_001346049	chr5	180682147	180688144	-	5997	1	TRIM52|RNF102|-|5q35.3|protein-coding	1.927	1.657	2.493	2.323		10.3728	9.83865	10.8527	10.588	3.43998	3.40436	3.37473	3.29846
NM_014062	chr16	69775774	69788829	-	13055	1	NOB1|ART-4|MST158|MSTP158|NOB1P|PSMD8BP1|-|16q22.1|protein-coding	7.633	7.715	7.113	7.939		12.7298	12.0992	12.756	12.2707	3.67311	3.61715	3.67013	3.59684
NM_001362807	chr7	94214292	94285445	-	71153	1	SGCE|DYT11|ESG|epsilon-SG|-|7q21.3|protein-coding	0.309	0.274	0.281	0.287		7.61513	6.83276	7.61398	7.08459	2.92865	2.82469	2.92887	2.77247
NR_149007	chr19	24132321	24140755	-	8434	1	LOC100505851|-|-|19p12|ncRNA	0	0	0	0
NR_110526	chr14	19882468	19925334	-	42875	2	DUXAP10|-|-|14q11.2|pseudo	0.002	0	0.001	0.003			-1.44438	0.550164	-1.96472	-0.862065
NM_001346687	chr21	46572445	46646475	+	74030	1	ADARB1|ADAR2|DRABA2|DRADA2|RED1|-|21q22.3|protein-coding	0.221	0.249	0.218	0.242		7.46853	6.28232	7.34984	6.67716	2.87771	2.73923	2.90082	2.6513
NM_001369034	chrX	62854847	62975003	-	120156	1	ARHGEF9|COLLYBISTIN|EIEE8|HPEM-2|PEM-2|PEM2|-|Xq11.1|protein-coding	0.459	0.439	0.412	0.43		8.33743	7.4826	8.24016	7.69876	3.04267	2.94463	3.0596	2.90354
NM_001145148	chr17	43861686	43913194	+	51518	2	CRHR1|CRF-R|CRF-R-1|CRF-R1|CRF1|CRFR-1|CRFR1|CRH-R-1|CRH-R1|CRHR|CRHR1L|-|17q21.31|protein-coding	0.012	0.018	0.013	0.008		3.44295	1.4981	2.06926	2.15191	1.04911	1.10562	1.78365	0.583131
NM_012398	chr19	3630181	3700466	-	70285	1	PIP5K1C|LCCS3|PIP5K-GAMMA|PIP5K1-gamma|PIP5Kgamma|-|19p13.3|protein-coding	1.212	1.206	1.253	1.142		9.88596	9.07717	9.75294	9.48391	3.28584	3.24548	3.30538	3.18224
NM_014825	chr21	33683329	33765321	-	81992	1	URB1|C21orf108|NPA1|-|21q22.11|protein-coding	1.458	1.42	1.552	1.378		10.1363	9.38064	10.0439	9.82738	3.32825	3.29681	3.34145	3.22969
NM_001317089	chr6	150285079	150294851	+	9772	1	ULBP1|N2DL-1|NKG2DL1|RAET1I|-|6q25.1|protein-coding	0.156	0.089	0.169	0.085		5.89203	5.71032	5.72937	6.26855	2.51838	2.64813	2.55877	2.51357
NM_001029840	chr3	44379611	44401294	+	21683	1	TCAIM|C3orf23|TOAG-1|TOAG1|-|3p21.31|protein-coding	0.22	0.152	0.225	0.282		6.71221	6.27487	7.58676	6.72789	2.92348	2.75015	2.74679	2.64959
NM_001365920	chr17	38278224	38293170	+	14946	1	MSL1|MSL-1|-|17q21.1|protein-coding	8.775	8.483	8.843	8.682		12.8752	12.3282	12.8946	12.6201	3.6887	3.65765	3.68652	3.62389
NR_110142	chr19	54544080	54567151	-	23071	1	VSTM1|SIRL-1|SIRL1|UNQ3033|-|19q13.42|protein-coding	0.005	0.01	0.009	0.011		2.54227	0.06038	2.56248	1.56173	1.35754	0.643147	1.34612	-4.04979
NM_001256266	chr12	25629016	25706217	-	77201	1	LMNTD1|IFLTD1|LMNARS1|PAS1C1|-|12p12.1|protein-coding	0.002	0.005	0.001	0.002		1.48013	-1.44438	-0.0778146	-1.96472			0.565725
NM_001136230	chr4	88224947	88244034	-	19087	1	HSD17B13|HMFN0376|NIIL497|SCDR9|SDR16C3|-|4q22.1|protein-coding	0	0.009	0.004	0.015		2.38082		3.04284	0.260224	1.60542	-1.94217	1.25146
NM_001001411	chr19	22361891	22379753	-	17862	1	ZNF676|-|-|19p12|protein-coding	0.004	0	0	0			-0.306072
NM_001253793	chr16	4845370	4846492	+	1122	1	SMIM22|CASIMO1|-|16p13.3|protein-coding	0.431	0.408	0.438	0.204		8.22522	7.37924	7.08528	7.79698	2.82483	2.96291	3.04005	2.88347
NM_013953	chr2	113973574	114036498	-	62924	1	PAX8|-|-|2q14.1|protein-coding	0.055	0.008	0.037	0.007		2.20034	3.99826	1.86245	3.83065	0.8972	1.93759	1.13772	1.99937
NM_001697	chr21	35275757	35288108	-	12351	1	ATP5PO|ATP5O|ATPO|HMC08D05|OSCP|-|21q22.11|protein-coding	9.061	9.643	8.908	9.931		13.0716	12.3808	13.1028	12.6319	3.7118	3.659	3.70836	3.63004
NR_135221	chr15	29967139	29971367	+	4228	1	LOC100130111|-|-|15q13.1|ncRNA	0.669	0.502	0.535	0.314		8.54292	8.10128	7.75323	8.11805	2.9548	3.02113	3.09473	3.01815
NM_139053	chr1	110292702	110306545	-	13843	1	EPS8L3|EPS8R3|-|1p13.3|protein-coding	0.005	0	0	0.003			0.06038	0.550164		-0.862065			-4.04979
NM_004728	chr10	70715926	70744824	+	28898	1	DDX21|GUA|GURDB|RH-II/GU|RH-II/GuA|-|10q22.1|protein-coding	8.168	7.697	7.778	7.83		12.7262	12.2105	12.7346	12.4142	3.67069	3.63392	3.66973	3.61004
NM_181309	chr6	137464957	137494781	-	29824	1	IL22RA2|CRF2-10|CRF2-S1|CRF2X|IL-22BP|IL-22R-alpha-2|IL-22RA2|ZCYTOR16|-|6q23.3|protein-coding	0.001	0.003	0	0.004		0.697375	-2.58268	0.995723		-0.00618404		-0.519994
NM_023004	chr22	20228938	20255841	-	26903	1	RTN4R|NGR|NOGOR|-|22q11.21|protein-coding	1.877	1.861	1.83	1.859		10.5507	9.79548	10.5076	10.0918	3.39336	3.33512	3.39927	3.29212
NM_001984	chr13	47345391	47371296	-	25905	1	ESD|FGH|-|13q14.2|protein-coding	1.95	1.967	1.826	2.017		10.6356	9.85814	10.6339	10.0883	3.4106	3.33461	3.41083	3.30132
NM_001127583	chr12	6759467	6772285	-	12818	1	ING4|my036|p29ING4|-|12p13.31|protein-coding	1.257	1.191	1.21	1.438		9.86678	9.13703	10.1099	9.42786	3.3377	3.23693	3.30258	3.19173
NM_001243266	chr11	60048139	60076443	+	28304	1	MS4A4A|4SPAN1|CD20-L1|CD20L1|HDCME31P|MS4A4|MS4A7|-|11q12.2|protein-coding	0.001	0.002	0	0		0.0760656	-2.58268					-3.71661
NM_001199215	chr3	112534556	112564797	-	30241	1	CD200R1L|CD200R2|CD200RLa|-|3q13.2|protein-coding	0.001	0.004	0.007	0.011		1.1382	-2.58268	2.56248	1.15838	1.35754	0.212113	0.186755
NM_001320665	chr15	72978520	73030817	+	52297	1	BBS4|-|-|15q24.1|protein-coding	0.962	0.97	1.03	0.913		9.55226	8.69779	9.40632	9.16937	3.23363	3.19682	3.25584	3.12065
NM_152325	chr13	31506793	31549637	+	42844	1	TEX26|C13orf26|-|13q12.3|protein-coding	0.005	0.009	0.008	0.005		2.38082	0.06038	1.34132	1.3727	0.423658	0.457011	1.25146	-4.04979
NM_002797	chr14	23495065	23504109	-	9044	1	PSMB5|LMPX|MB1|X|-|14q11.2|protein-coding	21.166	22.236	19.287	21.872		14.3518	13.7741	14.3256	13.8717	3.84053	3.79407	3.84316	3.78389
NM_001291745	chr19	57999118	58006040	+	6922	1	ZNF419|ZAPHIR|ZNF419A|-|19q13.43|protein-coding	1.323	1.484	1.381	1.605		10.2038	9.22107	10.2801	9.64002	3.36178	3.26904	3.35104	3.20493
NR_145807	chr16	90019785	90019928	+	143	1	SNORA119|-|-|-|snoRNA	0.651	2.472	1.238	0.581		10.9857	8.05649	8.70629	9.46458	3.12206	3.24254	3.45756	3.01015
NM_003357	chr11	62186505	62190667	+	4162	1	SCGB1A1|CC10|CC16|CCPBP|CCSP|UGB|UP-1|UP1|-|11q12.3|protein-coding	0.027	0	0	0			2.82983						1.50071
NM_203423	chr4	7940728	7942023	+	1295	1	LOC389199|-|-|4p16.1|protein-coding	0.388	0.514	0.532	0.401		8.57912	7.20663	8.13202	8.10902	3.02361	3.01953	3.10083	2.84933
NM_001085463	chr11	57529274	57587012	+	57738	1	CTNND1|BCDS2|CAS|CTNND|P120CAS|P120CTN|p120|p120(CAS)|p120(CTN)|-|11q12.1|protein-coding	5.861	5.913	5.778	5.999		12.3221	11.6654	12.3221	11.9371	3.62317	3.57738	3.62318	3.54416
NM_001178004	chr13	100741269	101182691	+	441422	1	PCCA|-|-|13q32.3|protein-coding	0.1	0.094	0.112	0.093		5.97579	4.98005	5.86868	5.60827	2.55304	2.48755	2.57913	2.31616
NM_001006117	chrY	24314921	24329155	-	14236.5	2	RBMY1J|-|-|Yq11.223|protein-coding	0	0	0	0
NR_158658	chr10	51371399	51770276	+	398877	1	TIMM23B-AGAP6|-|-|10q11.23|ncRNA	0.571	0.556	0.586	0.562		8.69948	7.84116	8.6548	8.26418	3.1135	3.04687	3.12093	2.97107
NM_001031854	chr11	44069531	44081527	+	11996	1	ACCSL|-|-|11p11.2|protein-coding	0.003	0	0.003	0			-0.778511		-0.201493
NR_002981	chr20	2635713	2635844	+	131	1	SNORA51|ACA51|-|20p13|snoRNA	1.136	1.587	1.051	0.634		10.3066	8.97082	8.8415	9.20176	3.14429	3.20191	3.3655	3.16524
NM_001304782	chr11	122733039	122743351	+	10312	1	CRTAM|CD355|-|11q24.1|protein-coding	0	0.012	0.002	0.004		2.82164		0.995723	-0.852246	-0.00618404		1.49654
NM_001286071	chr11	93474760	93496268	+	21508	1	C11orf54|PTD012|PTOD012|-|11q21|protein-coding	0.767	0.638	0.685	0.601		8.91028	8.32578	8.75871	8.51471	3.13072	3.08996	3.15547	3.05759
NM_001319987	chr14	93042579	93155339	+	112760	1	RIN3|-|-|14q32.12|protein-coding	0.046	0.028	0.046	0.022		4.11999	3.70481	3.63601	4.18008	1.86236	2.06353	2.04264	1.8894
NM_001008844	chr6	7541904	7586947	+	45043	1	DSP|DCWHKTA|DP|-|6p24.3|protein-coding	0.587	0.575	0.572	0.586		8.75097	7.88655	8.71956	8.22537	3.12426	3.04008	3.12944	2.97939
NM_001317406	chr3	10857913	10875485	+	17572	1	SLC6A11|GAT-3|GAT3|GAT4|-|3p25.3|protein-coding	0.716	0.679	0.726	0.776		9.00572	8.21278	9.15451	8.60801	3.19448	3.10568	3.17084	3.03787
NM_001287010	chr9	36136533	36163910	+	27377	1	GLIPR2|C9orf19|GAPR-1|GAPR1|-|9p13.3|protein-coding	0.167	0.139	0.158	0.131		6.57521	5.82222	6.39929	6.16053	2.67791	2.62305	2.71704	2.54157
NM_001303457	chr20	36611423	36661858	-	50435	1	TTI1|KIAA0406|smg-10|-|20q11.23|protein-coding	1.624	1.521	1.626	1.635		10.2416	9.55771	10.3087	9.90213	3.3658	3.30774	3.35636	3.25667
NM_001283022	chr14	24702135	24708447	+	6312	1	GMPR2|GMPR 2|-|14q12|protein-coding	10.003	10.969	10.392	10.69		13.269	12.5433	13.2168	12.8792	3.72431	3.68697	3.72999	3.64884
NR_033966	chr1	95940293	95944912	+	4619	1	LINC01761|-|-|1p21.3|ncRNA	0	0.009	0	0		2.38082						1.25146
NM_001004343	chr1	242158792	242162400	-	3608	1	MAP1LC3C|ATG8J|LC3C|-|1q43|protein-coding	0.186	0.392	0.273	0.242		8.16391	5.99917	7.34984	7.03824	2.87771	2.81521	3.02926	2.58476
NM_001322182	chr13	95089065	95201660	-	112595	1	DCT|TRP-2|TYRP2|-|13q32.1|protein-coding	0.005	0.004	0.005	0.007		1.1382	0.06038	1.86245	0.61836	0.8972	-0.693481	0.186755	-4.04979
NM_005917	chr2	63816097	63834330	+	18233	1	MDH1|HEL-S-32|MDH-s|MDHA|MGC:1375|MOR2|-|2p15|protein-coding	8.744	9.531	8.526	9.411		13.0537	12.3224	13.0195	12.5615	3.7026	3.65094	3.70638	3.62321
NM_033318	chr22	42475704	42480288	+	4584	1	SMDT1|C22orf32|DDDD|EMRE|-|22q13.2|protein-coding	2.963	2.839	3.107	2.894		11.1979	10.5452	11.1931	10.9414	3.48454	3.45173	3.48515	3.39851
NM_015131	chr2	29117533	29171085	+	53552	1	WDR43|NET12|UTP5|-|2p23.2|protein-coding	2.506	2.224	2.453	2.263		10.8237	10.2701	10.8122	10.5621	3.43458	3.40082	3.43613	3.36038
NM_001287249	chr2	242674045	242708226	+	34181	1	D2HGDH|D2HGD|-|2q37.3|protein-coding	0.811	0.788	0.889	0.732		9.23385	8.41739	9.06411	8.93309	3.18016	3.15916	3.20693	3.07337
NM_001751	chr11	3022159	3078653	-	56494	1	CARS|CARS1|CYSRS|MGC:11246|-|11p15.4|protein-coding	1.708	1.704	1.86	1.876		10.4156	9.64053	10.5217	10.1179	3.3953	3.33884	3.38068	3.26911
NM_001142776	chr15	41245669	41248710	+	3041	1	CHAC1|-|-|15q15.1|protein-coding	3.671	4.328	3.041	4.281		11.844	10.8971	11.7995	10.9069	3.56066	3.44717	3.56608	3.44587
NM_003979	chr12	13043956	13066601	+	22645	1	GPRC5A|GPCR5A|PEIG-1|RAI3|RAIG1|TIG1|-|12p13.1|protein-coding	0.01	0.011	0.009	0.008		2.68831	1.19868	2.06926	1.56173	1.04911	0.643147	1.4267	0.261451
NM_199003	chr8	42691817	42698474	-	6657	1	THAP1|DYT6|-|8p11.21|protein-coding	1.319	1.165	1.052	1.403		9.83296	9.2161	10.0717	9.20329	3.33224	3.20215	3.29763	3.20416
NR_110885	chr5	77656441	77776562	+	120121	1	SCAMP1|SCAMP|SCAMP37|-|5q14.1|protein-coding	0.218	0.243	0.219	0.195		7.43115	6.25987	7.0154	6.68451	2.81053	2.74082	2.89359	2.64613
NM_001145025	chr20	33703167	33735139	-	31972	1	EDEM2|C20orf31|C20orf49|bA4204.1|-|20q11.22|protein-coding	0.662	0.61	0.543	0.614		8.84151	8.08401	8.79185	8.14187	3.13617	3.02536	3.14429	3.01507
NM_007117	chr3	129693563	129696778	+	3215	1	TRH|Pro-TRH|TRF|-|3q22.1|protein-coding	0.012	0.026	0	0		4.00643	1.4981					2.00232	0.583131
NM_001355401	chr16	29494855	29517195	-	22660.5	2	NPIPB12|-|-|16p11.2|protein-coding	0.321	0.341	0.309	0.348		7.95034	6.89533	7.91246	7.23704	2.98413	2.8554	2.99102	2.78562
NM_012433	chr2	198256698	198299817	-	43119	1	SF3B1|Hsh155|MDS|PRP10|PRPF10|SAP155|SF3b155|-|2q33.1|protein-coding	7.734	7.026	7.775	7.319		12.5864	12.1208	12.6301	12.4136	3.6588	3.63384	3.65379	3.59941
NM_001271165	chr9	125137581	125157982	+	20401	1	PTGS1|COX1|COX3|PCOX1|PES-1|PGG/HS|PGHS-1|PGHS1|PHS1|PTGHS|-|9q33.2|protein-coding	0.073	0.073	0.086	0.081		5.58836	4.46322	5.65471	5.18431	2.49945	2.37415	2.48242	2.15809
NR_108110	chr9	33166946	33179981	+	13035	1	B4GALT1-AS1|-|-|9p21.1|ncRNA	0.298	0.279	0.246	0.218		7.64284	6.77323	7.18808	6.8711	2.84561	2.78054	2.93411	2.75984
NM_001159576	chr12	6456013	6484616	-	28603	1	SCNN1A|BESC2|ENaCa|ENaCalpha|LIDLS3|SCNEA|SCNN1|-|12p13.31|protein-coding	3.226	6.109	3.452	5.79		12.3721	10.6849	12.2672	11.1104	3.61673	3.47384	3.62902	3.4175
NM_001318917	chrX	140713994	140714861	+	867	1	LOC645188|SPANX-L|-|Xq27.2|protein-coding	0	0	0	0
NR_029869	chr14	101528387	101528455	+	68	1	MIR377|MIRN377|hsa-mir-377|mir-377|-|14q32.31|ncRNA	0	0	0	0
NR_046536	chr13	94470677	94510726	-	40049	1	GPC6-AS2|-|-|13q31.3|ncRNA	0.091	0.069	0.138	0.093		5.50201	4.82517	5.86868	5.94331	2.55304	2.57127	2.45996	2.27058
NM_012128	chr1	87012761	87046432	+	33671	1	CLCA4|CaCC|CaCC2|-|1p22.3|protein-coding	0.003	0.002	0.001	0.001		0.0760656	-0.778511	-1.15135	-1.96472			-3.71661
NM_001370087	chr19	35939159	35942669	+	3510	1	FFAR2|FFA2R|GPR43|-|19q13.12|protein-coding	0.011	0	0	0			1.3552						0.438511
NM_016240	chr8	27491419	27530535	+	39116	1	SCARA3|APC7|CSR|CSR1|MSLR1|MSRL1|-|8p21.1|protein-coding	0.915	0.787	0.881	0.812		9.2319	8.61553	9.22475	8.91858	3.20551	3.15681	3.20663	3.10694
NM_001135639	chr16	57988580	58005032	-	16452	1	CNGB1|CNCG2|CNCG3L|CNCG4|CNG4|CNGB1B|GAR1|GARP|GARP2|RCNC2|RCNCb|RCNCbeta|RP45|-|16q21|protein-coding	0.007	0	0.014	0.005			0.612943	1.34132	2.27085	0.423658	1.18323		-0.706175
NM_001001418	chr17	36283977	36294915	+	10938	2	TBC1D3C|PRC17|TBC1D3|TBC1D3A|TBC1D3D|-|17q12|protein-coding	0.434	0.479	0.426	0.547		8.47105	7.39063	8.6129	7.75239	3.1065	2.95464	3.08254	2.8857
NR_037599	chr15	29034980	29101720	+	66740	1	PDCD6IPP2|-|-|15q13.1|pseudo	0.044	0.052	0.056	0.041		5.06857	3.63181	4.60018	4.4958	2.20169	2.16858	2.34158	1.86069
NM_014562	chr2	63277965	63284966	+	7001	1	OTX1|-|-|2p15|protein-coding	0.043	0.033	0.02	0.042		4.37176	3.59406	4.6375	2.8433	2.21335	1.50757	2.12821	1.84561
NM_019008	chr22	39898235	39914139	+	15904	1	MIEF1|AltMIEF1|HSU79252|MID51|MIEF1-MP|SMCR7L|dJ1104E15.3|-|22q13.1|protein-coding	6.897	7.324	7.393	7.647		12.6501	11.9327	12.698	12.3327	3.66653	3.62442	3.66107	3.57685
NM_001271890	chr5	63871477	63908121	+	36644	1	RGS7BP|R7BP|-|5q12.3|protein-coding	0.042	0.054	0.075	0.028		5.1264	3.55542	4.00952	4.96466	2.00343	2.3117	2.35795	1.83002
NM_138364	chr4	148558936	148605314	-	46378	1	PRMT9|PRMT10|-|4q31.23|protein-coding	0.223	0.277	0.275	0.268		7.63182	6.29712	7.5079	7.04995	2.90841	2.81761	2.93203	2.65469
NR_047658	chr2	97258909	97303728	-	44819	1	KANSL3|KIAA1310|NSL3|Rcd1|-|2q11.2|protein-coding	2.044	1.865	2.024	1.819		10.554	9.93545	10.4739	10.2535	3.38873	3.35805	3.39972	3.31259
NM_001142610	chr17	19674143	19771249	-	97106	1	ULK2|ATG1B|Unc51.2|-|17p11.2|protein-coding	0.234	0.201	0.194	0.16		7.14038	6.37619	6.70901	6.48996	2.7461	2.69821	2.836	2.67269
NM_005283	chr3	46058501	46068975	-	10474	1	XCR1|CCXCR1|GPR5|-|3p21.31|protein-coding	0	0	0	0.006				1.6237		0.699287
NR_138065	chr10	38238501	38265575	-	27074	1	ZNF25|KOX19|Zfp9|-|10p11.21|protein-coding	0.028	0.024	0.03	0.031		3.88378	2.88955	4.16716	3.49406	2.05907	1.8049	1.95746	1.53085
NM_014686	chr19	34745459	34846476	+	101017	1	KIAA0355|-|-|19q13.11|protein-coding	0.402	0.387	0.41	0.373		8.14424	7.26485	8.01991	7.69095	3.00359	2.94316	3.02578	2.86093
NM_000353	chr16	71599563	71610995	-	11432	1	TAT|-|-|16q22.2|protein-coding	0.111	0.266	0.069	0.18		7.56973	5.15143	6.89143	4.83084	2.7848	2.27227	2.92024	2.36497
NM_001303618	chr18	67520510	67615109	-	94599	1	CD226|DNAM-1|DNAM1|PTA1|TLiSA1|-|18q22.2|protein-coding	0.006	0.004	0.004	0.004		1.1382	0.359793	0.995723	0.260224	-0.00618404	-1.94217	0.186755	-1.47476
NM_005911	chr2	85766291	85772404	+	6113	1	MAT2A|MATA2|MATII|SAMS2|-|2p11.2|protein-coding	92.336	98.506	91.735	96.593		16.6325	16.1932	16.626	16.3746	4.05537	4.03339	4.05594	4.01732
NM_001350178	chr4	187065637	187093817	+	28180	1	FAM149A|MST119|MSTP119|-|4q35.1|protein-coding	0.436	0.481	0.415	0.456		8.47744	7.39818	8.33109	7.71041	3.0585	2.94681	3.08363	2.88717
NM_001198557	chr5	126112828	126172712	+	59884	1	LMNB1|ADLD|LMN|LMN2|LMNB|-|5q23.2|protein-coding	5.973	6.339	5.833	5.895		12.4287	11.6965	12.295	11.9523	3.62	3.57922	3.63561	3.548
NR_147409	chr4	159091904	159124029	+	32125	1	FAM198B-AS1|-|-|4q32.1|ncRNA	0	0.003	0	0.004		0.697375		0.995723		-0.00618404		-0.519994
NR_134944	chr13	112809471	112815024	-	5553	1	LOC100506016|-|-|13q34|ncRNA	0	0	0.032	0					3.59764		1.84705
NR_102691	chr14	24505654	24520586	+	14932	1	DHRS4L1|SDR25C4|-|14q11.2|protein-coding	0.087	0.036	0.057	0.038		4.50509	4.75135	4.48249	4.5242	2.1643	2.17766	2.17156	2.24834
NM_013270	chr3	46753607	46759359	-	5752	1	PRSS50|CT20|TSP50|-|3p21.31|protein-coding	0.032	0.076	0.044	0.069		5.65007	3.10884	5.40638	4.10874	2.43466	2.0387	2.49827	1.63638
NR_151714	chr2	43324884	43329583	-	4699	1	LINC02580|-|-|2p21|ncRNA	0.028	0	0.017	0.004			2.88955	0.995723	2.58247	-0.00618404	1.36875		1.53085
NM_001267716	chr19	23157685	23185978	-	28293	1	ZNF728|-|-|19p12|protein-coding	0.001	0.001	0.001	0.002		-0.986069	-2.58268	-0.0778146	-1.96472
NM_182776	chr7	99690351	99698403	-	8052	1	MCM7|CDC47|MCM2|P1.1-MCM3|P1CDC47|P85MCM|PNAS146|PPP1R104|-|7q22.1|protein-coding	75.993	72.456	71.985	70.246		16.1619	15.8733	16.1327	15.9855	4.01192	3.99869	4.01453	3.98853
NM_001300736	chr4	82347547	82393061	-	45514	1	RASGEF1B|GPIG4|-|4q21.21|protein-coding	0.082	0.077	0.096	0.088		5.6701	4.65415	5.78309	5.36086	2.53184	2.42246	2.50338	2.21852
NR_073580	chr10	71897737	71906456	-	8719	1	TYSND1|NET41|-|10q22.1|protein-coding	5.304	4.669	4.662	5.462		11.9602	11.5014	12.1768	11.5927	3.60607	3.53514	3.58017	3.52374
NM_152677	chr19	58180303	58190520	+	10217	1	ZSCAN4|ZNF494|-|19q13.43|protein-coding	0.007	0.004	0	0.004		1.1382	0.612943	0.995723		-0.00618404		0.186755	-0.706175
NM_001369705	chrY	2803422	2850547	+	47125	1	ZFY|ZNF911|-|Yp11.2|protein-coding	0.216	0.176	0.238	0.169		6.93685	6.24474	6.79377	6.81804	2.76421	2.76936	2.79428	2.64264
NM_001850	chr3	99357438	99518061	+	160623	1	COL8A1|C3orf7|-|3q12.1|protein-coding	0.007	0.004	0.003	0.006		1.1382	0.612943	1.6237	-0.201493	0.699287		0.186755	-0.706175
NM_001352323	chr12	50794668	50873787	+	79119	1	LARP4|PP13296|-|12q13.12|protein-coding	0.806	0.73	0.767	0.801		9.1167	8.40723	9.20362	8.69618	3.2022	3.12038	3.18851	3.07163
NR_002935	chr7	152133980	152140100	+	6120	1	FABP5P3|FABP5L3|-|7q36.1|pseudo	0.012	0.048	0.023	0.02		4.94591	1.4981	3.4884	3.06761	1.80257	1.61712	2.30624	0.583131
NR_134996	chr12	119611871	119614289	-	2418	1	LOC105370024|-|-|12q24.23|ncRNA	0	0	0.008	0.017				3.23669	1.3727	1.69452	0.457011
NM_001271675	chr6	66011311	66015504	+	4193	1	LOC441155|-|-|6q12|protein-coding	0.044	0.03	0.089	0.084		4.22571	3.63181	5.71104	5.23935	2.51375	2.38939	2.07919	1.86069
NR_030328	chr8	10892716	10892812	-	96	1	MIR598|MIRN598|hsa-mir-598|mir-598|-|8p23.1|ncRNA	0	0	0	0.216				7.17381		2.84274
NM_001350516	chr18	66340925	66382345	-	41420	1	TMX3|PDIA13|TXNDC10|-|18q22.1|protein-coding	0.756	0.794	0.82	0.707		9.24547	8.30206	9.01029	8.80342	3.17157	3.13806	3.20875	3.05347
NM_001252100	chr1	200938518	200992842	-	54324	1	KIF21B|-|-|1q32.1|protein-coding	0.826	0.906	0.853	0.915		9.44767	8.44748	9.40971	8.86675	3.23415	3.1484	3.23996	3.07852
NM_006902	chr1	170633272	170708562	+	75290	1	PRRX1|AGOTC|PHOX1|PMX1|PRX-1|PRX1|-|1q24.2|protein-coding	0.002	0.005	0.003	0.003		1.48013	-1.44438	0.550164	-0.201493	-0.862065		0.565725
NM_016430	chr21	38437664	38445458	-	7794	1	PIGP|DCRC|DCRC-S|DSCR5|DSRC|EIEE55|PIG-P|-|21q22.13|protein-coding	0.864	0.835	0.83	0.719		9.32262	8.52135	9.03635	8.82288	3.17574	3.14125	3.22074	3.09108
NM_001288764	chr19	46272976	46285748	-	12772	1	DMPK|DM|DM1|DM1PK|DMK|MDPK|MT-PK|-|19q13.32|protein-coding	6.239	6.424	5.861	5.974		12.4491	11.768	12.3156	11.96	3.62242	3.58015	3.63797	3.5568
NM_001363277	chr3	40518613	40532544	+	13931	1	ZNF619|-|-|3p22.1|protein-coding	0.568	0.691	0.746	0.727		9.03256	7.83251	9.05349	8.65163	3.17847	3.11297	3.17514	2.96948
NM_001353554	chr11	66742775	66744480	+	1705	1	C11orf86|-|-|11q13.2|protein-coding	0.098	0.073	0	0.073		5.58836	4.94687	5.49366		2.45777		2.48242	2.30652
NR_135122	chr9	40683819	40685916	+	2097	1	LOC105379450|-|-|9q21.11|ncRNA	0	0	0	0
NR_036172	chr22	48670176	48670227	+	51	1	MIR3201|-|-|22q13.32|ncRNA	0	0	0	0
NM_184231	chr3	48711278	48723348	-	12070	1	NCKIPSD|AF3P21|DIP|DIP1|ORF1|SPIN90|VIP54|WASLBP|WISH|-|3p21.31|protein-coding	6.03	6.033	6.005	5.927		12.3529	11.7121	12.3034	11.999	3.62098	3.58484	3.62678	3.54992
NM_001220488	chr16	82660574	83834245	+	1173671	1	CDH13|CDHH|P105|-|16q23.3|protein-coding	0.003	0.002	0.002	0.003		0.0760656	-0.778511	0.550164	-0.852246	-0.862065		-3.71661
NM_001146162	chr11	89443467	89451040	+	7573	1	TRIM77|TRIM77P|-|11q14.3|protein-coding	0.005	0	0.005	0			0.06038		0.61836		-0.693481		-4.04979
NM_207390	chr19	14693896	14721956	+	28060	1	CLEC17A|-|-|19p13.12|protein-coding	0.001	0.002	0.003	0.004		0.0760656	-2.58268	0.995723	-0.201493	-0.00618404		-3.71661
NR_161181	chr2	155292365	155313950	-	21585	1	LOC100144595|-|-|2q24.1|ncRNA	0.126	0.174	0.177	0.136		6.91934	5.35959	6.4573	6.34278	2.69093	2.66511	2.79063	2.42212
NM_001350889	chr7	144149034	144533146	-	384112	1	TPK1|HTPK1|PP20|THMD5|-|7q35|protein-coding	0.007	0.01	0.009	0.01		2.54227	0.612943	2.41486	1.56173	1.27194	0.643147	1.34612	-0.706175
NM_025009	chr4	56815111	56899527	+	84416	1	CEP135|CEP4|KIAA0635|MCPH8|-|4q12|protein-coding	0.171	0.145	0.206	0.155		6.63996	5.86109	6.65984	6.58629	2.73549	2.71947	2.73118	2.55117
NM_001353458	chr19	53665677	53696611	-	30934	1	ZNF665|ZFP160L|-|19q13.42|protein-coding	0.058	0.109	0.038	0.072		6.20266	4.08548	5.47229	3.87345	2.45215	1.95362	2.63289	2.03051
NM_000493	chr6	116440072	116447295	-	7223	1	COL10A1|-|-|6q22.1|protein-coding	0.142	0.012	0.038	0.023		2.82164	5.55591	3.70486	3.87345	1.88942	1.95362	1.49654	2.47402
NR_039921	chr22	33832568	33832655	-	87	1	MIR4764|-|-|22q12.3|ncRNA	0	0	0	0
NM_012390	chr4	71226477	71232875	+	6398	1	SMR3A|P-B1|PBI|PRL5|PROL5|-|4q13.3|protein-coding	0	0	0.031	0					3.54668		1.82647
NR_037174	chr6_qbl_hap6	4043970	4046384	+	2414	8	PSMB8-AS1|TAP1-AS1|TAPSAR1|-|6p21.32|ncRNA	0	0.009	0	0.017		2.38082		3.23669		1.69452		1.25146
NR_147214	chr9	108320412	108403399	+	82987	1	FKTN|CMD1X|FCMD|LGMD2M|LGMDR13|MDDGA4|MDDGB4|MDDGC4|-|9q31.2|protein-coding	0.209	0.222	0.222	0.194		7.29265	6.19064	7.00744	6.70634	2.80889	2.74553	2.86644	2.63009
NR_001452	chr11	17097325	17097415	-	90	1	SNORD14B|RNU14B|U14|U14B|-|11p15.1|snoRNA	3.928	4.39	4.591	2.307		11.8658	11.0082	10.842	11.568	3.43856	3.53207	3.56873	3.46051
NM_001350636	chr6_ssto_hap7	303551	314271	-	10810.7	7	ZNF311|zf31|-|6p22.1|protein-coding	0.029	0.054	0.064	0.046		5.1264	2.94718	4.7784	4.71011	2.25653	2.23576	2.35795	1.55933
NM_002419	chr11	65365228	65381692	-	16464	1	MAP3K11|MEKK11|MLK-3|MLK3|PTK1|SPRK|-|11q13.1|protein-coding	5.725	5.458	5.683	4.953		12.1994	11.6268	12.0253	11.9105	3.58801	3.57416	3.60874	3.53939
NM_012071	chr10	22605317	22609234	+	3917	1	COMMD3|BUP|C10orf8|-|10p12.2|protein-coding	0.494	0.616	0.859	0.731		8.85651	7.60328	9.06199	8.878	3.17983	3.15023	3.14674	2.92662
NM_001242614	chrX	149934809	150067289	-	132480	1	CD99L2|CD99B|MIC2L1|-|Xq28|protein-coding	0.623	0.251	0.665	0.228		7.48079	7.9843	7.25755	8.46716	2.85948	3.08188	2.90319	2.99717
NM_001178096	chr1	94994732	95007413	-	12681	1	F3|CD142|TF|TFA|-|1p21.3|protein-coding	0.135	0.138	0.18	0.224		6.56414	5.47289	7.23013	6.36975	2.85402	2.67124	2.71461	2.4523
NR_146442	chr19	16176497	16177113	+	616	1	LINC01855|-|-|19p13.12|ncRNA	0	0	0	0
NM_080748	chr20	34287327	34288902	+	1575	1	ROMO1|C20orf52|MTGM|MTGMP|bA353C18.2|-|20q11.22|protein-coding	19.707	23.763	18.013	19.219		14.4536	13.6568	14.1253	13.762	3.82021	3.78262	3.85335	3.77155
NR_144351	chr12	6437938	6451242	-	13304	1	TNFRSF1A|CD120a|FPF|TBP1|TNF-R|TNF-R-I|TNF-R55|TNFAR|TNFR1|TNFR55|TNFR60|p55|p55-R|p60|-|12p13.31|protein-coding	6.322	5.295	5.989	5.378		12.153	11.7897	12.1528	11.9947	3.60322	3.58432	3.60324	3.55946
NR_027420	chrUn_gl000218	46845	55049	-	8204	1	LOC389834|-|-|-|pseudo	0.005	0	0	0			0.06038						-4.04979
NM_001317383	chr4	128703477	128761888	+	58411	1	HSPA4L|APG-1|HSPH3|Osp94|-|4q28.1|protein-coding	0.082	0.067	0.086	0.087		5.45694	4.65415	5.76539	5.18431	2.52742	2.37415	2.44809	2.21852
NM_001282353	chr2	160956182	161056783	-	100601	1	ITGB6|AI1H|-|2q24.2|protein-coding	0.003	0.001	0.003	0.003		-0.986069	-0.778511	0.550164	-0.201493	-0.862065
NM_004289	chr7	26191818	26226756	+	34938	1	NFE2L3|NRF3|-|7p15.2|protein-coding	4.093	3.523	4.037	3.464		11.5286	11.0758	11.4715	11.3616	3.51999	3.5061	3.52715	3.46933
NM_001304478	chr8	21900264	21906319	+	6055	1	FGF17|FGF-13|FGF-17|HH20|-|8p21.3|protein-coding	0.012	0.041	0	0		4.70437	1.4981					2.234	0.583131
NM_014877	chr17	65066560	65241312	-	174752	1	HELZ|DHRC|DRHC|HUMORF5|-|17q24.2|protein-coding	0.17	0.168	0.185	0.168		6.86557	5.85146	6.78458	6.41372	2.76226	2.68116	2.77938	2.5488
NM_001365951	chr1	10270628	10441658	+	171030	1	KIF1B|CMT2|CMT2A|CMT2A1|HMSNII|KLP|NBLST1|-|1p36.22|protein-coding	0.87	0.871	0.918	0.874		9.3873	8.53271	9.33871	8.98461	3.22322	3.16746	3.23071	3.093
NR_003614	chr7	72476644	72491707	+	15063	1	PMS2P2|PMS2L2|PMS4|-|7q11.23|pseudo	0.014	0.023	0.021	0.025		3.81856	1.75125	3.834	2.92161	1.93885	1.54676	1.93303	0.808383
NM_020988	chr16	56225401	56391356	+	165955	1	GNAO1|EIEE17|G-ALPHA-o|GNAO|HLA-DQB1|NEDIM|-|16q13|protein-coding	0.285	0.318	0.275	0.298		7.84333	6.69998	7.67223	7.04995	2.93965	2.81761	2.97147	2.74416
NM_016190	chr1	152381719	152386739	-	5020	1	CRNN|C1orf10|DRC1|PDRC1|SEP53|-|1q21.3|protein-coding	0	0	0	0
NR_003920	chr9	14993325	15019722	+	26397	1	LOC389705|-|-|9p22.3|pseudo	0.013	0.02	0.003	0.017		3.6044	1.62955	3.23669	-0.201493	1.69452		1.84976	0.704469
NM_001004339	chr1	53308432	53360667	+	52235	1	ZYG11A|ZYG11|-|1p32.3|protein-coding	0.015	0.01	0.017	0.025		2.54227	1.86455	3.834	2.58247	1.93885	1.36875	1.34612	0.898827
NR_049742	chr1	115312105	115323306	-	11201	1	SIKE1|SIKE|-|1p13.2|protein-coding	4.255	3.486	4.175	3.529		11.5125	11.1395	11.5003	11.4156	3.5236	3.51293	3.52512	3.47761
NR_160780	chr1	95081911	95285788	-	203877	1	SLC44A3-AS1|LINC01057|XLOC_000303|-|1p21.3|ncRNA	0.019	0.013	0.018	0.02		2.9443	2.25275	3.4884	2.6742	1.80257	1.41911	1.55792	1.17169
NM_001365175	chr12	2958213	2966205	-	7992	1	TEX52|-|-|12p13.33|protein-coding	0.161	0.14	0.278	0.239		6.58619	5.76213	7.33052	7.06737	2.87392	2.82117	2.71944	2.5266
NR_049786	chr2	27593483	27600402	+	6919	1	SNX17|-|-|2p23.3|protein-coding	18.525	18.109	18.435	18.76		14.0372	13.5553	14.0879	13.7992	3.81639	3.78651	3.81118	3.76078
NM_022574	chr7	100277129	100287071	-	9942	1	GIGYF1|GYF1|PERQ1|-|7q22.1|protein-coding	15.316	15.56	14.632	15.445		13.8047	13.2429	13.7868	13.4284	3.78521	3.74721	3.78709	3.72714
NM_024046	chr3	49895422	49907339	-	11917	1	CAMKV|1G5|VACAMKL|-|3p21.31|protein-coding	4.453	5.227	4.278	4.956		12.1332	11.2142	12.0263	11.4547	3.58812	3.51787	3.60089	3.48726
NM_001202450	chr10	75910943	76469061	+	558118	1	ADK|AK|-|10q22.2|10q11-q24|protein-coding	0.092	0.081	0.087	0.084		5.74771	4.84312	5.71104	5.20287	2.51375	2.37931	2.52299	2.27594
NM_178134	chr1	47532903	47583990	+	51087	1	CYP4Z1|CYP4A20|-|1p33|protein-coding	0.013	0.02	0.018	0.026		3.6044	1.62955	3.89475	2.6742	1.96153	1.41911	1.84976	0.704469
NM_002165	chr20	30193092	30194313	+	1221	1	ID1|ID|bHLHb24|-|20q11.21|protein-coding	6.721	8.089	6.3	7.397		12.8023	11.8902	12.6465	12.0759	3.66067	3.59406	3.67833	3.57171
NM_001144071	chr11	18477403	18501148	+	23745	1	LDHAL6A|LDH6A|-|11p15.1|protein-coding	0.08	0.053	0.095	0.052		5.09775	4.6136	4.96828	5.34406	2.31275	2.41793	2.34986	2.20589
NM_001355035	chr5	40759491	40798279	-	38788	1	PRKAA1|AMPK|AMPKa1|-|5p13.1|protein-coding	0.925	0.782	0.835	0.816		9.22214	8.63338	9.23236	8.83252	3.2067	3.14282	3.2051	3.10993
NM_001164310	chr9	35561828	35563875	-	2047	1	FAM166B|-|-|9p13.3|protein-coding	0.191	0.122	0.221	0.091		6.37531	6.04274	5.83501	6.6991	2.54473	2.74397	2.6725	2.5952
NM_001363580	chr10	104209594	104211300	-	1706	1	C10orf95|-|-|10q24.32|protein-coding	3.621	5.107	4.509	3.602		12.0976	10.8745	11.532	11.5391	3.52758	3.52846	3.59665	3.44288
NM_001101417	chr7	16127150	16461163	-	334013	1	CRPPA|ISPD|LGMDR20|MDDGA7|MDDGC7|Nip|hISPD|-|7p21.2|protein-coding	0.006	0.008	0.009	0.007		2.20034	0.359793	1.86245	1.56173	0.8972	0.643147	1.13772	-1.47476
NM_032944	chr7	23749838	23872130	+	122292	1	STK31|SGK396|TDRD8|-|7p15.3|protein-coding	0.001	0.01	0.004	0.005		2.54227	-2.58268	1.34132	0.260224	0.423658	-1.94217	1.34612
NM_001297701	chr19	36500022	36505115	-	5093	1	ALKBH6|ABH6|-|19q13.12|protein-coding	3.497	4.083	3.249	3.669		11.7547	10.8173	11.5606	11.0131	3.53114	3.46115	3.55516	3.43527
NR_146921	chr11	89586010	89596233	+	10224	2	TRIM51EP|-|-|11q14.3|pseudo	0	0	0	0
NM_001278114	chr8	39601255	39695746	-	94491	1	ADAM2|CRYN1|CRYN2|CT15|FTNB|PH-30b|PH30|PH30-beta|-|8p11.22|protein-coding	0.002	0.004	0.001	0.004		1.1382	-1.44438	0.995723	-1.96472	-0.00618404		0.186755
NM_145806	chr10	135122418	135126665	+	4247	1	ZNF511|-|-|10q26.3|protein-coding	10.643	11.574	10.243	10.994		13.3513	12.6451	13.2603	12.856	3.72904	3.68437	3.7389	3.66051
NM_001305080	chr17	72766668	72772484	-	5816	1	NAT9|EBSP		3.875	3.754	0.134	3.645	11.6746		6.43436	11.245	2.6858	3.49121	3.5453
NM_152926	chr20	34213966	34252822	-	38856	1	CPNE1|COPN1|CPN1|-|20q11.22|protein-coding	9.544	9.481	9.531	9.66		13.0456	12.4661	13.0599	12.7404	3.70708	3.67134	3.70549	3.63994
NM_001304514	chr7	151722759	151819425	+	96666	1	GALNT11|GALNAC-T11|GALNACT11|-|7q36.1|7q36.1|protein-coding	0.442	0.384	0.42	0.411		8.13232	7.42062	8.17017	7.72963	3.03037	2.9504	3.02367	2.89154
NR_145761	chr17	37007777	37007911	-	134	1	SNORA21B|-|-|17q12|snoRNA	0.833	0.31	1.175	0.31		7.80429	8.46134	7.73338	9.38076	2.9511	3.2297	2.96427	3.08089
NM_002893	chrX	16862465	16888485	-	26020	1	RBBP7|RbAp46|-|Xp22.2|protein-coding	5.47	5.166	5.455	5.531		12.1152	11.552	12.1963	11.8448	3.60837	3.56618	3.59874	3.53007
NM_005652	chr16	69389470	69419910	-	30440	1	TERF2|TRBF2|TRF2|-|16q22.1|protein-coding	1.615	1.498	1.616	1.61		10.2182	9.54859	10.2849	9.89223	3.36245	3.3063	3.35307	3.25529
NM_001136202	chr19	55964352	55973009	-	8657	1	ISOC2|-|-|19q13.42|protein-coding	5.146	5.748	4.693	5.866		12.2788	11.4517	12.2874	11.6033	3.6191	3.53646	3.61809	3.51749
NM_007110	chr14	20833826	20881660	-	47834	1	TEP1|TLP1|TP1|TROVE1|VAULT2|p240|-|14q11.2|protein-coding	0.375	0.292	0.394	0.344		7.71263	7.15067	7.89456	7.62706	2.98086	2.93113	2.94722	2.83808
NM_001289759	chr10	91092286	91100725	+	8439	1	IFIT3|CIG-49|GARG-49|IFI60|IFIT4|IRG2|ISG60|P60|RIG-G|cig41|-|10q23.31|protein-coding	0.084	0.062	0.089	0.079		5.33809	4.69372	5.61599	5.23935	2.48954	2.38939	2.41632	2.23073
NR_033908	chr1	700245	714068	-	13823	1	LOC100288069|-|-|1p36.33|ncRNA	0.21	0.165	0.208	0.209		6.83796	6.19848	7.12279	6.6018	2.83244	2.72286	2.77357	2.63191
NR_144514	chr19	21832470	21841410	+	8940	1	LOC400682|-|-|19p12|pseudo	0	0	0	0
NR_149050	chr1	16066546	16076385	-	9839	1	SLC25A34-AS1|-|-|1p36.21|ncRNA	0.159	0.182	0.124	0.165		6.98822	5.7416	6.75667	5.77162	2.75631	2.52898	2.80493	2.52145
NR_073517	chr19	18263973	18281342	+	17369	1	PIK3R2|MPPH|MPPH1|P85B|p85|p85-BETA|-|19p13.11|protein-coding	9.064	9.236	8.495	8.972		13.0055	12.3814	12.9455	12.5557	3.69438	3.65027	3.70105	3.6301
NM_000233	chr2	48913913	48982863	-	68950	1	LHCGR|HHG|LCGR|LGR2|LH/CG-R|LH/CGR|LHR|LHRHR|LSH-R|ULG5|-|2p16.3|protein-coding	0.009	0.008	0.005	0.013		2.20034	1.02566	2.82121	0.61836	1.49631	-0.693481	1.13772	0.03655
NM_001305145	chr2	193041469	193059659	-	18190	1	TMEFF2|CT120.2|HPP1|TENB2|TPEF|TR|TR-2|-|2q32.3|protein-coding	0.088	0.134	0.103	0.063		6.51907	4.77012	5.26548	5.47382	2.39657	2.45255	2.70467	2.25402
NM_001193434	chr10	115511441	115543188	+	31747	1	PLEKHS1|C10orf81|HEL185|-|10q25.3|protein-coding	0	0.005	0.001	0.003		1.48013		0.550164	-1.96472	-0.862065		0.565725
NM_003571	chr3	133118900	133194052	+	75152	1	BFSP2|CP47|CP49|CTRCT12|LIFL-L|PHAKOSIN|-|3q22.1|protein-coding	0.002	0.004	0.002	0.007		1.1382	-1.44438	1.86245	-0.852246	0.8972		0.186755
NM_198504	chr3	142680080	142682516	-	2436	1	PAQR9|-|-|3q23|protein-coding	0.458	0.521	0.477	0.707		8.59985	7.47902	9.01029	7.93388	3.17157	2.98803	3.10431	2.90285
NM_001003713	chr7	99055781	99063790	-	8009	1	ATP5MF|ATP5J2|ATP5JL|-|7q22.1|protein-coding	10.284	11.407	10.462	11.512		13.329	12.5888	13.3316	12.89	3.73678	3.68818	3.7365	3.65406
NM_001135111	chr6	39266777	39282195	-	15418	1	KCNK17|K2p17.1|TALK-2|TALK2|TASK-4|TASK4|-|6p21.2|protein-coding	0.089	0.127	0.125	0.172		6.43686	4.78867	6.82102	5.78451	2.76999	2.5322	2.68636	2.25963
NM_001174070	chr4	1641608	1686040	-	44432	1	FAM53A|DNTNP|-|4p16.3|protein-coding	0.133	0.093	0.269	0.111		5.9594	5.44838	6.14271	7.01455	2.61887	2.81035	2.57517	2.44583
NM_001308177	chr5	172068266	172118533	+	50267	1	NEURL1B|NEURL3|RNF67B|hNeur2|neur2|-|5q35.1|protein-coding	0.284	0.369	0.275	0.281		8.07126	6.69421	7.58126	7.04995	2.92244	2.81761	3.01279	2.74291
NM_002332	chr12	57522266	57607125	+	84859	1	LRP1|A2MR|APOER|APR|CD91|IGFBP-3R|IGFBP3R|IGFBP3R1|KPA|LRP|LRP1A|TGFBR5|-|12q13.3|protein-coding	6.863	6.425	7.041	6.366		12.4494	11.9246	12.414	12.2544	3.6339	3.61523	3.638	3.57587
NM_021107	chr19	39421594	39423659	+	2065	1	MRPS12|MPR-S12|MT-RPS12|RPMS12|RPS12|RPSM12|-|19q13.2|protein-coding	21.285	24.77	19.97	24.863		14.5172	13.7833	14.5241	13.9275	3.86038	3.79987	3.85969	3.78485
NM_001191031	chr17	62075711	62081665	+	5954	1	PRR29|C17orf72|-|17q23.3|protein-coding	0.413	0.237	0.406	0.331		7.39284	7.30918	7.83489	7.67522	2.96991	2.94021	2.88613	2.86971
NM_005746	chr7	105888744	105925429	-	36685	1	NAMPT|1110035O14Rik|PBEF|PBEF1|VF|VISFATIN|-|7q22.3|protein-coding	1.698	1.649	1.772	1.658		10.3654	9.63089	10.3304	10.0401	3.36882	3.32771	3.3737	3.26767
NR_026660	chr7	102781717	102782850	-	1133	1	RPL19P12|RPL19_4_829|-|7q22.1|pseudo	0.082	0	0.104	0			4.65415		5.48933		2.45663		2.21852
NM_001277226	chr12	71833578	71980088	+	146510	1	LGR5|FEX|GPR49|GPR67|GRP49|HG38|-|12q21.1|protein-coding	0.001	0.004	0.005	0.004		1.1382	-2.58268	0.995723	0.61836	-0.00618404	-0.693481	0.186755
NM_003235	chr8	133879203	134147143	+	267940	1	TG|AITD3|TGN|-|8q24.22|protein-coding	0.013	0.011	0.019	0.011		2.68831	1.62955	2.56248	2.76098	1.35754	1.46518	1.4267	0.704469
NM_001318484	chr6_mann_hap4	2069706	2351537	+	61102.9	8	MUC22|PBMUCL1|-|6p21.33|protein-coding	0.023	0.004	0.006	0.006		1.1382	2.56651	1.6237	0.910978	0.699287	-0.134512	0.186755	1.35981
NR_119381	chr16	19074076	19079013	-	4937	1	LOC102723385|-|-|16p12.3|ncRNA	0.558	0.552	0.359	0.471		8.68841	7.80334	8.38121	7.47776	3.06716	2.90261	3.11909	2.96409
NR_110573	chr2	219231388	219232625	-	1237	1	CATIP-AS1|-|-|2q35|ncRNA	0.196	0.219	0.064	0.386		7.2718	6.08517	8.07297	4.71011	3.0131	2.23576	2.86231	2.6053
NM_001354602	chr1	43250703	43266489	+	15786	1	TMEM269|-|-|1p34.2|protein-coding	0.144	0.111	0.138	0.096		6.23052	5.57887	5.91785	5.94331	2.56507	2.57127	2.63935	2.47997
NM_001174102	chr5	176875326	176883287	+	7961	1	PRR7|-|-|5q35.3|protein-coding	1.232	1.285	1.285	1.171		9.98318	9.10404	9.79178	9.52438	3.29157	3.25163	3.3195	3.18651
NM_006813	chr6	89790470	89794879	+	4409	1	PNRC1|B4-2|PNAS-145|PROL2|PRR2|-|6q15|protein-coding	2.093	2.264	1.954	1.752		10.8511	9.97436	10.4158	10.1971	3.3807	3.35008	3.43976	3.31822
NR_037695	chr2	234662962	234663991	-	1029	1	LOC100286922|-|-|2q37.1|pseudo	0	0	0	0
NM_152715	chr11	120894781	120961485	+	66704	1	TBCEL|El|LRRC35|-|11q23.3|protein-coding	0.251	0.217	0.29	0.296		7.25775	6.49136	7.6618	7.13519	2.93768	2.83495	2.85952	2.69852
NM_005859	chr5	139493694	139505199	+	11505	1	PURA|MRD31|PUR-ALPHA|PUR1|PURALPHA|-|5q31.3|protein-coding	1.114	0.774	1.178	0.85		9.20638	8.9387	9.29558	9.38485	3.21655	3.23033	3.20263	3.16007
NM_018143	chr17	40004771	40021676	-	16905	1	KLHL11|-|-|17q21.2|protein-coding	0.658	0.556	0.882	0.695		8.69948	8.07406	8.98377	8.9204	3.16732	3.15711	3.12093	3.01329
NM_001191057	chr7	31790793	32110019	-	319226	1	PDE1C|DFNA74|Hcam3|cam-PDE 1C|hCam-3|-|7p14.3|protein-coding	0.003	0.004	0.002	0.004		1.1382	-0.778511	0.995723	-0.852246	-0.00618404		0.186755
NM_020713	chr20	62588057	62601283	-	13226	1	ZNF512B|GM632|-|20q13.33|protein-coding	6.067	6.576	5.796	6.488		12.485	11.7221	12.4435	11.9421	3.63731	3.57799	3.64212	3.55116
NM_005813	chr2	37477646	37544227	-	66581	1	PRKD3|EPK2|PKC-NU|PKD3|PRKCN|nPKC-NU|-|2p22.2|protein-coding	0.92	0.748	1.08	0.771		9.15402	8.62448	9.1445	9.24545	3.1929	3.20874	3.19441	3.10844
NM_014106	chr15	35270542	35280488	-	9946	1	ZNF770|PRO1914|-|15q14|protein-coding	4.866	4.524	4.728	4.851		11.9118	11.3599	11.9931	11.6152	3.58413	3.53795	3.57432	3.50587
NM_003144	chr6	7281376	7313432	-	32056	1	SSR1|TRAPA|-|6p24.3|protein-coding	3.161	2.773	3.226	2.937		11.1618	10.6514	11.2159	11.0017	3.48748	3.45966	3.4805	3.41298
NM_001329397	chr17	57785015	57919616	+	134601	1	VMP1|EPG3|TANGO5|TMEM49|-|17q23.1|protein-coding	0.487	0.436	0.475	0.51		8.32693	7.57984	8.50442	7.92713	3.08821	2.9868	3.05778	2.92217
NR_027400	chr11	6411704	6416226	+	4522	1	SMPD1|ASM|ASMASE|NPD|-|11p15.4|protein-coding	0.885	0.676	0.783	0.716		8.99893	8.56078	9.02988	8.72932	3.17471	3.12587	3.16975	3.09774
NM_001367849	chr11	1944061	1959932	+	15871	1	TNNT3|DA2B2|TNTF|beta-TnTF|-|11p15.5|protein-coding	0.013	0.005	0.005	0.008		1.48013	1.62955	2.06926	0.61836	1.04911	-0.693481	0.565725	0.704469
NM_018339	chr9	79000442	79009342	-	8900	1	RFK|RIFK|-|9q21.13|protein-coding	1.93	2.089	2.191	1.834		10.7278	9.84121	10.4866	10.3808	3.39048	3.37584	3.42328	3.29884
NR_120614	chr10	91215748	91227908	+	12160	1	SLC16A12-AS1|-|-|10q23.31|ncRNA	0.041	0.05	0.026	0.111		5.00847	3.51584	6.14271	3.26438	2.61887	1.70681	2.32437	1.81387
NM_001317007	chr1	153579359	153581831	-	2472	1	S100A16|AAG13|DT1P1A7|S100F|-|1q21.3|protein-coding	7.317	8.1	6.065	8.214		12.8044	12.0298	12.8088	12.0149	3.67906	3.58675	3.67857	3.58854
NR_038446	chr8	126953376	126963441	-	10065	1	LINC00861|-|-|8q24.13|ncRNA	0.007	0	0	0.01			0.612943	2.41486		1.27194			-0.706175
NM_053283	chr12	55038373	55042149	-	3776	1	DCD|AIDD|DCD-1|DSEP|HCAP|PIF|-|12q13.2|protein-coding	0.01	0	0.01	0			1.19868		1.73083		0.791465		0.261451
NR_033983	chr18	61880318	61927290	-	46972	1	LINC01538|-|-|18q22.1|ncRNA	0	0.003	0	0.003		0.697375		0.550164		-0.862065		-0.519994
NM_018025	chr19	33572087	33621448	+	49361	1	GPATCH1|ECGP|GPATC1|-|19q13.11|protein-coding	0.454	0.508	0.43	0.529		8.56113	7.46461	8.56107	7.76739	3.09779	2.95743	3.0978	2.90007
NM_001127441	chr7	129984656	130008571	+	23915	1	CPA5|-|-|7q32.2|protein-coding	0.003	0.005	0.013	0.003		1.48013	-0.778511	0.550164	2.15191	-0.862065	1.10562	0.565725
NM_001282573	chr1	31769829	31837800	+	67971	1	ZCCHC17|HSPC251|PS1D|pNO40|-|1p35.2|protein-coding	0.912	1.034	0.893	0.941		9.65017	8.61014	9.4531	8.9403	3.24079	3.16032	3.27055	3.10604
NM_152635	chr10	74653497	74692794	+	39297	1	OIT3|LZP|-|10q22.1|protein-coding	0.006	0.005	0.005	0.01		1.48013	0.359793	2.41486	0.61836	1.27194	-0.693481	0.565725	-1.47476
NM_022827	chr17	48624535	48633213	+	8678	1	SPATA20|HEL-S-98|SSP411|Tisp78|-|17q21.33|protein-coding	4.966	4.833	4.768	3.969		12.0131	11.3933	11.6823	11.6288	3.54625	3.53962	3.58653	3.51011
NR_109810	chr3	149095565	149104370	+	8805	1	TM4SF1-AS1|-|-|3q25.1|ncRNA	0.004	0	0.004	0			-0.306072		0.260224		-1.94217
NR_046094	chr14	88490894	88553688	+	62794	1	LINC01146|-|-|14q31.3|ncRNA	0.002	0.001	0.004	0.003		-0.986069	-1.44438	0.550164	0.260224	-0.862065	-1.94217
NM_004429	chrX	68048840	68062006	+	13166	1	EFNB1|CFND|CFNS|EFB1|EFL3|EPLG2|Elk-L|LERK2|-|Xq13.1|protein-coding	10.93	6.96	10.599	6.599		12.5719	12.6888	12.4697	12.9108	3.64036	3.69051	3.65214	3.66549
NM_018195	chr11	111945023	111955874	+	10851	1	NKAPD1|C11orf57|-|11q23.1|protein-coding	3.085	3.127	3.211	3.012		11.3459	10.6115	11.255	10.9942	3.49249	3.45868	3.5041	3.40755
NM_006885	chr16	72816786	73082027	-	265241	1	ZFHX3|ATBF1|ATBT|ZNF927|-|16q22.2-q22.3|protein-coding	0.06	0.05	0.069	0.052		5.00847	4.14116	4.96828	4.83084	2.31275	2.27227	2.32437	2.05003
NM_001287248	chr15	91260577	91359396	+	98819	1	BLM|BS|MGRISCE1|RECQ2|RECQL2|RECQL3|-|15q26.1|protein-coding	0.345	0.332	0.392	0.351		7.90935	7.01374	7.92576	7.6189	2.98655	2.92958	2.98356	2.81018
NM_000940	chr7	94989184	95025687	-	36503	1	PON3|-|-|7q21.3|protein-coding	0.003	0.003	0.002	0.001		0.697375	-0.778511	-1.15135	-0.852246			-0.519994
NM_001199741	chr1	68150884	68154017	+	3133	1	GADD45A|DDIT1|GADD45|-|1p31.3|protein-coding	3.029	2.091	2.713	1.392		10.7293	10.5814	10.0595	10.7238	3.33049	3.42274	3.42348	3.40346
NR_027046	chr14	71954578	71956420	+	1842	1	LOC145474|-|-|14q24.2|ncRNA	0.03	0	0.021	0.056			3.00285	5.08306	2.92161	2.3457	1.54676		1.58633
NM_152355	chr19	11877815	11894893	+	17078	1	ZNF441|-|-|19p13.2|protein-coding	0.073	0.047	0.028	0.011		4.91365	4.46322	2.56248	3.38332	1.35754	1.75844	2.2968	2.15809
NM_001099455	chr16	12753656	12897744	-	144088	1	CPPED1|CSTP1|-|16p13.12|protein-coding	0.157	0.168	0.15	0.168		6.86557	5.72082	6.78458	6.07713	2.76226	2.60339	2.77938	2.51622
NM_001171192	chrX	69642881	69653241	+	10360	1	GDPD2|GDE3|OBDPF|-|Xq13.1|protein-coding	1.99	2.408	2.093	2.166		10.9456	9.89148	10.7443	10.3073	3.4255	3.3656	3.45227	3.30619
NR_131767	chr5	132332677	132362241	-	29564	1	ZCCHC10|-|-|5q31.1|protein-coding	0.697	0.605	0.58	0.659		8.8289	8.16862	8.9014	8.24766	3.15403	3.04399	3.14223	3.03009
NM_001243878	chr1	38462442	38471186	-	8744	1	FHL3|SLIM2|-|1p34.3|protein-coding	4.418	4.497	3.814	4.003		11.9027	11.2012	11.6955	11.2704	3.54788	3.49447	3.57321	3.48559
NR_031642	chr10	56367634	56367717	-	83	1	MIR548F1|MIR548F-1|MIRN548F1|hsa-mir-548f-1|-|10q21.1|ncRNA	0	0	0	0
NM_001278168	chr20	31946645	31989375	-	42730	1	CDK5RAP1|C20orf34|C42|CGI-05|HSPC167|-|20q11.21|protein-coding	1.24	1.196	1.335	1.328		9.8732	9.11467	9.98664	9.58565	3.32	3.26088	3.30352	3.18819
NM_001146172	chr1	159921282	159924027	-	2745	1	SLAMF9|CD2F-10|CD2F10|CD84-H1|CD84H1|SF2001|-|1q23.2|protein-coding	0	0	0	0
NM_001301233	chr4	70454135	70505360	-	51225	1	UGT2A2|-|-|4q13.3|protein-coding	0.002	0	0.001	0.002			-1.44438	-0.0778146	-1.96472
NM_198097	chr7	6838566	6865926	-	27360	1	CCZ1B|C7orf28A|C7orf28B|CCZ1|H_NH0577018.2|-|7p22.1|protein-coding	0.719	0.567	0.641	0.64		8.7295	8.21965	8.85609	8.40816	3.14667	3.07179	3.1259	3.03908
NM_205842	chr2	183773843	183903185	-	129342	1	NCKAP1|HEM2|NAP1|NAP125|p125Nap1|-|2q32.1|protein-coding	1.327	1.17	1.257	1.208		9.83952	9.22603	9.83996	9.48903	3.29865	3.24626	3.29859	3.20571
NM_015056	chr21	45079441	45115960	+	36519	1	RRP1B|KIAA0179|NNP1L|Nnp1|PPP1R136|RRP1|-|21q22.3|protein-coding	6.519	6.775	6.87	6.63		12.5307	11.8401	12.477	12.2149	3.6412	3.61057	3.64739	3.56561
NM_004996	chr16	16043473	16236910	+	193437	1	ABCC1|ABC29|ABCC|GS-X|MRP|MRP1|-|16p13.11|protein-coding	0.45	0.448	0.483	0.519		8.36853	7.45008	8.53152	7.95394	3.0928	2.99167	3.06497	2.89726
NM_001313965	chr3	195776155	195808961	-	32806	1	TFRC|CD71|IMD46|T9|TFR|TFR1|TR|TRFR|p90|-|3q29|protein-coding	2.2	1.698	1.971	1.904		10.4102	10.0562	10.5446	10.211	3.39844	3.35205	3.37993	3.33002
NM_001177431	chr12	110220892	110252601	-	31709	1	TRPV4|BCYM3|CMT2C|HMSN2C|OTRPC4|SMAL|SPSMA|SSQTL1|TRP12|VRL2|VROAC|-|12q24.11|protein-coding	0.122	0.119	0.143	0.113		6.33716	5.30661	6.17036	6.00043	2.62536	2.58507	2.66384	2.40779
NM_182486	chr22	37576206	37584287	-	8081	1	C1QTNF6|CTFP6|CTRP6|ZACRP6|-|22q12.3|protein-coding	0.645	0.473	0.596	0.501		8.45174	8.04129	8.47685	8.29134	3.08353	3.05161	3.07925	3.00743
NM_002415	chr22	24236570	24237410	+	840	1	MIF|GIF|GLIF|MMIF|-|22q11.23|protein-coding	363.24	398.15	323.199	375.434		18.7728	18.4424	18.7286	18.3958	4.22717	4.2013	4.23057	4.20496
NM_001330152	chr17	19807616	19881169	-	73553	1	AKAP10|AKAP-10|D-AKAP-2|D-AKAP2|PRKA10|-|17p11.2|protein-coding	0.394	0.358	0.364	0.374		8.02489	7.23184	8.02406	7.49996	3.00433	2.90688	3.00448	2.85436
NR_026968	chr4	109459346	109541613	-	82267	1	RPL34-AS1|-|-|4q25|ncRNA	0.013	0.021	0.009	0.012		3.67916	1.62955	2.69724	1.56173	1.43148	0.643147	1.87938	0.704469
NM_001278412	chr12	31824071	31882108	-	58037	1	AMN1|-|-|12p11.21|protein-coding	0.055	0.056	0.069	0.054		5.18212	3.99826	5.02673	4.83084	2.32962	2.27227	2.37354	1.99937
NM_002202	chr5	50679282	50690563	+	11281	1	ISL1|ISLET1|Isl-1|-|5q11.1|protein-coding	0	0.007	0.016	0		1.99572			2.48517		1.31334	0.99691
NM_001320179	chr1	40942962	40962015	+	19053	1	ZFP69|ZFP69A|ZKSCAN23A|ZNF642|ZSCAN54A|-|1p34.2|protein-coding	0.225	0.271	0.294	0.207		7.59826	6.31178	7.10789	7.15718	2.82942	2.83939	2.92567	2.65805
NR_138052	chr19	21324843	21378856	+	54013	1	ZNF431|-|-|19p12|protein-coding	0.573	0.554	0.547	0.439		8.69395	7.84691	8.27224	8.15365	3.04828	3.02745	3.12001	2.97212
NM_007257	chr8	26362219	26371388	-	9169	1	PNMA2|MA2|MM2|RGAG2|-|8p21.2|protein-coding	2.328	1.696	2.081	1.39		10.4084	10.1491	10.0573	10.2981	3.33017	3.36431	3.37968	3.34328
NM_001320523	chr17	76164626	76169045	+	4419	1	SYNGR2|-|-|17q25.3|protein-coding	10.026	11.217	9.661	10.754		13.3033	12.547	13.2261	12.7621	3.72531	3.6738	3.73371	3.64928
NR_110177	chr3	136560818	136580905	-	20087	1	NCK1-DT|NCK1-AS1|SLC35G2-AS1|-|3q22.3|ncRNA	0.225	0.238	0.302	0.253		7.39929	6.31178	7.41869	7.20027	2.89116	2.84805	2.88739	2.65805
NR_130778	chr5	68263568	68325754	-	62186	1	LINC02198|-|-|5q13.1|ncRNA	0.001	0.004	0.003	0.001		1.1382	-2.58268	-1.15135	-0.201493			0.186755
NR_038461	chrX	135721702	135724588	+	2886	1	LINC00892|-|-|Xq26.3|ncRNA	0.013	0	0.014	0			1.62955		2.27085		1.18323		0.704469
NM_006688	chr17	43037061	43045671	-	8610	1	C1QL1|C1QRF|C1QTNF14|CRF|CTRP14|-|17q21.31|protein-coding	0.411	0.442	0.494	0.405		8.34787	7.30121	8.14739	7.99008	3.02634	2.99821	3.06141	2.86813
NR_158183	chr16	32684842	32687431	-	2587.3	3	TP53TG3C|TP53TG3|TP53TG3E|TP53TG3F|-|16p11.2|protein-coding	0	0	0	0
NM_001365360	chr16	28853732	28857669	-	3937	1	TUFM|COXPD4|EF-TuMT|EFTU|P43|-|16p11.2|protein-coding	77.978	79.531	78.168	82.423		16.3047	15.9156	16.3803	16.1177	4.03389	4.01057	4.02721	3.99237
NM_001167942	chr19	4640029	4655580	+	15551	1	TNFAIP8L1|TIPE1|-|19p13.3|protein-coding	1.127	1.011	1.088	0.953		9.6157	8.95775	9.47273	9.25729	3.24378	3.21059	3.26539	3.16314
NM_004397	chr11	118618473	118661873	-	43400	1	DDX6|HLR2|P54|RCK|-|11q23.3|protein-coding	2.411	2.477	2.564	2.431		10.9888	10.2066	10.9231	10.6331	3.44931	3.41049	3.45797	3.35144
NM_024514	chr11	14899556	14913751	-	14195	1	CYP2R1|-|-|11p15.2|protein-coding	1.04	0.869	0.918	1.196		9.38378	8.82582	9.8245	8.98461	3.29638	3.16746	3.23017	3.14173
NR_002196	chr11	2016406	2019105	-	2699	1	H19|ASM|ASM1|BWS|D11S813E|LINC00008|MIR675HG|NCRNA00008|WT2|-|11p15.5|ncRNA	1.034	1.132	1.254	1		9.78893	8.81632	9.54729	9.48519	3.25509	3.24568	3.29115	3.14018
NM_001350980	chr7	99214569	99230031	+	15462	1	ZSCAN25|ZNF498|-|7q22.1|protein-coding	2.551	2.301	2.62	2.75		10.8759	10.2993	11.114	10.6678	3.47431	3.41519	3.44306	3.36448
NR_031726	chr20	30825598	30825650	+	52	1	MIR1825|MIRN1825|hsa-mir-1825|-|20q11.21|ncRNA	9.304	12.795	11.351	10.381		13.5049	12.4243	13.1714	13.0209	3.71934	3.70275	3.75542	3.63509
NM_001369781	chr3	158288983	158324245	+	35262	1	MLF1|-|-|3q25.32|protein-coding	0.58	0.639	0.596	0.612		8.91268	7.86685	8.7868	8.29134	3.13534	3.05161	3.15586	2.97579
NM_000676	chr17	15848231	15879210	+	30979	1	ADORA2B|ADORA2|-|17p12|protein-coding	0.25	0.266	0.218	0.212		7.56973	6.4848	7.14486	6.67716	2.83691	2.73923	2.92024	2.69706
NM_001370176	chrX	69506446	69509777	-	3331	1	PDZD11|AIPP1|PDZK11|PISP|-|Xq13.1|protein-coding	6.285	6.105	5.777	6.04		12.3711	11.7801	12.3326	11.9368	3.62441	3.57735	3.6289	3.55828
NM_001168222	chr19	50380959	50392007	+	11048	1	TBC1D17|-|-|19q13.33|protein-coding	5.412	5.736	5.567	5.591		12.2756	11.5345	12.213	11.8774	3.61035	3.57015	3.61772	3.52788
NM_021096	chr22	39966758	40085740	+	118982	1	CACNA1I|Cav3.3|ca(v)3.3|-|22q13.1|protein-coding	0.028	0.044	0.031	0.027		4.81258	2.88955	3.9532	3.54668	1.98302	1.82647	2.26681	1.53085
NM_003248	chr5	79331171	79379107	+	47936	1	THBS4|TSP-4|TSP4|-|5q14.1|protein-coding	0.36	0.354	0.359	0.379		8.00767	7.08363	8.04463	7.47776	3.00803	2.90261	3.00138	2.82449
NR_147143	chr3	80814048	80838539	+	24491	1	LINC02050|-|-|3p12.2|ncRNA	0	0.002	0	0		0.0760656						-3.71661
NR_135656	chrX	152617487	152625567	+	8080	1	LOC105373378|-|-|Xq28|ncRNA	0.719	0.692	0.709	0.696		9.03478	8.21965	8.986	8.56998	3.16768	3.09929	3.17549	3.03908
NR_023387	chr16	14916284	14918559	-	2275	1	ABCC6P2|-|-|16p13.11|pseudo	0.155	0.201	0.069	0.064		7.14038	5.69976	5.28987	4.83084	2.40323	2.27227	2.836	2.5109
NM_032810	chr10	89511269	89577988	-	66719	1	ATAD1|AFDC1|FNP001|HKPX4|THORASE|-|10q23.31|protein-coding	0.821	0.797	0.814	0.832		9.25125	8.43751	9.26243	8.79163	3.21139	3.13613	3.20965	3.07682
NR_052023	chr20	33866721	33872575	-	5854	1	EIF6|CAB|EIF3A|ITGB4BP|b(2)gcn|eIF-6|p27(BBP)|p27BBP|-|20q11.22|protein-coding	20.671	23.421	21.405	23.464		14.4314	13.7353	14.4344	14.0389	3.85144	3.81136	3.85114	3.77981
NM_001330181	chr17	30592851	30651678	+	58827	1	RHBDL3|RHBDL4|VRHO|-|17q11.2|protein-coding	0.87	0.945	0.876	0.92		9.51225	8.53271	9.41815	8.90945	3.23544	3.15534	3.24979	3.093
NM_001077504	chr17	47915671	47925379	-	9708	1	TAC4|EK|HK-1|HK1|PPT-C|-|17q21.33|protein-coding	0.165	0.148	0.128	0.101		6.67134	5.80243	5.99649	5.82258	2.58412	2.54166	2.73798	2.53666
NM_001367983	chr12	125261403	125348410	-	87007	1	SCARB1|CD36L1|CLA-1|CLA1|HDLQTL6|SR-BI|SRB1|-|12q24.31|protein-coding	1.08	0.919	1.088	1.014		9.4695	8.8878	9.56882	9.25729	3.25834	3.21059	3.24329	3.15183
NM_014936	chr6	46097726	46114424	+	16698	1	ENPP4|NPP4|-|6p21.1|protein-coding	0.246	0.223	0.249	0.204		7.29954	6.45832	7.08528	6.89055	2.82483	2.78462	2.86781	2.69116
NR_003233	chr14	101404524	101404600	+	76	1	SNORD113-5|14q(I-5)|-|14q32.31|snoRNA	0	0	0	0
NR_027468	chr1	143717588	143744519	-	26931	1	LINC01138|LINC00875|-|1q21.2|ncRNA	0.076	0.117	0.041	0.083		6.31118	4.52936	5.69249	3.9954	2.50906	1.99834	2.65791	2.17931
NR_003019	chr1	203698709	203698833	+	124	1	SNORA77|ACA63|SNORA77A|-|1q32.1|snoRNA	0	0	0	0.837				9.27171		3.21284
NM_001160184	chr1	901862	911245	+	9383	1	PLEKHN1|CLPABP|-|1p36.33|protein-coding	0.115	0.191	0.096	0.135		7.06218	5.20957	6.44587	5.36086	2.68838	2.42246	2.82011	2.38116
NM_001306094	chr16	74411850	74426012	+	14162	1	NPIPB15|A-761H5.4|NPIPL2|-|16q23.1|protein-coding	0.025	0.034	0.094	0.041		4.4175	2.70344	4.60018	5.32707	2.20169	2.41334	2.14323	1.4348
NR_029854	chr16	14403142	14403228	+	86	1	MIR365A|MIR365-1|MIRN365-1|hsa-mir-365a|mir-365a|-|16p13.12|ncRNA	0	0	0	0
NR_037445	chr8	1749291	1749358	+	67	1	MIR3674|-|-|8p23.3|ncRNA	0	0	0	0
NM_001363464	chr11	11292426	11643552	-	351126	1	GALNT18|GALNACT18|GALNT15|GALNTL4|GalNAc-T15|GalNAc-T18|-|11p15.4|protein-coding	0.078	0.092	0.085	0.085		5.94283	4.57202	5.72937	5.16554	2.51838	2.36892	2.57115	2.19283
NM_001330565	chr13	46528600	46626881	-	98281	1	ZC3H13|KIAA0853|Xio|-|13q14.13|protein-coding	0.514	0.397	0.564	0.429		8.18334	7.66846	8.23655	8.20277	3.04204	3.03611	3.03269	2.93894
NM_001351610	chr18	51795849	51824604	+	28755	1	POLI|RAD30B|RAD3OB|eta2|-|18q21.2|protein-coding	0.765	0.64	0.814	0.623		8.91508	8.32149	8.81439	8.79163	3.13986	3.13613	3.15625	3.05684
NM_020949	chr3	170177337	170303864	-	126527	1	SLC7A14|PPP1R142|-|3q26.2|protein-coding	0.008	0.005	0.004	0.006		1.48013	0.832232	1.6237	0.260224	0.699287	-1.94217	0.565725	-0.264943
NM_000272	chr2	110879904	110962590	-	82686	1	NPHP1|JBTS4|NPH1|SLSN1|-|2q13|protein-coding	0.073	0.08	0.067	0.089		5.72867	4.46322	5.80059	4.78363	2.5362	2.25811	2.5182	2.15809
NM_001319152	chr20	62185512	62188048	+	2536	1	FNDC11|C20orf195|-|20q13.33|protein-coding	0.638	0.877	0.791	0.696		9.39782	8.02337	8.986	8.74563	3.16768	3.12856	3.23233	3.00421
NM_001001959	chr1	248004230	248005198	-	968	1	OR11L1|-|-|1q44|protein-coding	0	0	0	0.043				4.67395		2.22464
NR_104601	chr9	123617929	123631189	-	13260	1	PHF19|MTF2L1|PCL3|TDRD19B|-|9q33.2|protein-coding	1.426	1.546	1.435	1.708		10.2665	9.34419	10.3764	9.70158	3.37523	3.27822	3.35988	3.22407
NM_017491	chr4	10075963	10118423	-	42460	1	WDR1|AIP1|HEL-S-52|NORI-1|-|4p16.1|protein-coding	11.683	11.615	11.862	12.191		13.3567	12.7982	13.4203	13.0915	3.74635	3.71056	3.73949	3.67787
NM_001288572	chr9	136028335	136039301	-	10966	1	GBGT1|A3GALNT|FS|UNQ2513|-|9q34.2|protein-coding	0.848	0.739	0.824	0.738		9.13547	8.49065	9.07675	8.81123	3.18218	3.13934	3.19148	3.08588
NM_175057	chr6	132859427	132860475	+	1048	1	TAAR9|TA3|TAR3|TAR9|TRAR3|-|6q23.2|protein-coding	0.053	0	0	0			3.93743						1.97726
NR_153418	chr1	228154712	228155621	+	909	1	LOC107985355|-|-|1q42.13|ncRNA	0.041	0	0.108	0			3.51584		5.5499		2.47246		1.81387
NR_024560	chr17	43973149	43976164	+	3002.5	2	MAPT-IT1|-|-|17q21.31|ncRNA	0.037	0	0	0			3.34726						1.74298
NR_026878	chr1	47897806	47900313	-	2507	1	FOXD2-AS1|-|-|1p33|ncRNA	0.119	0.083	0.126	0		5.78508	5.26572		5.7973		2.53538	2.53234	2.39663
NM_001080830	chr1	12834991	12838048	+	3057	1	PRAMEF12|-|-|1p36.21|protein-coding	0	0	0	0
NR_134933	chr3	25424596	25426418	-	1822	1	RARB-AS1|-|-|3p24.2|ncRNA	0	0	0	0
NM_032101	chr5	140797244	140800002	+	2758	1	PCDHGB7|ME6|PCDH-GAMMA-B7|-|5q31.3|protein-coding	5.546	2.895	4.979	3.357		11.2278	11.5747	11.4229	11.6982	3.51386	3.54822	3.489	3.5329
NM_001161342	chr5	72416402	72427636	+	11234	1	TMEM171|PRP2|-|5q13.2|protein-coding	0.041	0.033	0.023	0.044		4.37176	3.51584	4.70955	3.06761	2.23559	1.61712	2.12821	1.81387
NM_001172502	chr16	55705583	55737700	+	32117	1	SLC6A2|NAT1|NET|NET1|SLC6A5|-|16q12.2|protein-coding	0.02	0.01	0.013	0.021		2.54227	2.33699	3.56396	2.15191	1.83348	1.10562	1.34612	1.22465
NM_001204298	chr12	124457762	124499974	+	42212	1	ZNF664|ZFOC1|ZNF176|-|12q24.31|protein-coding	4.376	3.773	4.606	3.554		11.6337	11.1856	11.5113	11.5733	3.52497	3.53272	3.54024	3.48357
NM_001321157	chr2	172172256	172291282	-	119026	1	METTL8|TIP|-|2q31.1|protein-coding	0.478	0.463	0.464	0.492		8.419	7.54921	8.44877	7.88953	3.07874	2.97994	3.07365	2.91633
NM_001321146	chr19	58095513	58105258	+	9745	1	ZIK1|ZNF762|-|19q13.43|protein-coding	3.3	4.274	3.915	4.133		11.8247	10.7221	11.745	11.3124	3.55398	3.49983	3.56374	3.42252
NM_003810	chr3	172223298	172241220	-	17922	1	TNFSF10|APO2L|Apo-2L|CD253|TL2|TNLG6A|TRAIL|-|3q26.31|protein-coding	0.004	0.016	0.009	0.005		3.26247	-0.306072	1.34132	1.56173	0.423658	0.643147	1.70596
NM_001321592	chr4	114675631	114682894	-	7263	1	CAMK2D|CAMKD|-|4q26|protein-coding	1.558	0.913	1.487	0.915		9.45947	9.48958	9.40971	9.75871	3.23415	3.28669	3.24176	3.24634
NM_001316998	chr19	22235286	22274264	+	38978	1	ZNF257|BMZF-4|BMZF4|-|19p12|protein-coding	0	0.002	0.002	0.003		0.0760656		0.550164	-0.852246	-0.862065		-3.71661
NM_177967	chr13	99853108	100038757	+	185649	1	UBAC2|PHGDHL1|-|13q32.3|protein-coding	0.425	0.398	0.423	0.413		8.18719	7.35621	8.17769	7.74105	3.03169	2.95253	3.03337	2.87896
NR_046784	chr1	211305621	211306716	-	1095	1	KCNH1-IT1|-|-|1q32.2|ncRNA	0	0	0.036	0					3.78667		1.92093
NR_033329	chr7	23145353	23165669	+	20316	1	KLHL7|CISS3|KLHL6|SBBI26|-|7p15.3|protein-coding	1.64	1.55	1.565	1.509		10.2705	9.57381	10.1845	9.84076	3.34831	3.29877	3.36043	3.25909
NR_109794	chr8	119201707	119634202	-	432495	1	SAMD12|-|-|8q24.11-q24.12|protein-coding	0.018	0.013	0.016	0.015		2.9443	2.16396	3.04284	2.48517	1.60542	1.31334	1.55792	1.11368
NM_013388	chr2	27353625	27357504	-	3879	1	PREB|SEC12|-|2p23.3|protein-coding	16.411	18.144	16.438	16.817		14.0402	13.3563	13.9186	13.6152	3.79894	3.76714	3.81149	3.73945
NM_054105	chr12	55845998	55846936	+	938	1	OR6C2|OR6C67|-|12q13.2|protein-coding	0	0	0	0
NR_030598	chr11	79113066	79113153	-	87	1	MIR708|MIRN708|hsa-mir-708|-|11q14.1|ncRNA	0	0	0	0
NR_024172	chr15	98285846	98417659	-	131813	1	LINC00923|-|-|15q26.2|ncRNA	0.009	0.004	0.006	0.005		1.1382	1.02566	1.34132	0.910978	0.423658	-0.134512	0.186755	0.03655
NR_152593	chr14	102023636	102026759	-	3123	1	DIO3OS|C14orf134|DIO3-AS1|DIO3-OS|NCRNA00041|-|14q32.31|ncRNA	0.012	0	0	0.013			1.4981	2.82121		1.49631			0.583131
NM_018198	chr1	6694230	6761876	-	67646	1	DNAJC11|dJ126A5.1|-|1p36.31|protein-coding	3.032	3.183	3.15	3.091		11.3731	10.583	11.2951	10.9635	3.49762	3.45463	3.50756	3.40368
NM_001276727	chr11	36616043	36680841	+	64798	1	C11orf74|HEPIS|NWC|-|11p12|protein-coding	0.065	0.035	0.046	0.024		4.46192	4.27261	3.77078	4.18008	1.91486	2.06353	2.15767	2.09512
NR_106872	chr21	43166932	43167001	-	69	1	MIR6814|hsa-mir-6814|-|21q22.3|ncRNA	0	0	0	0
NM_173636	chr19	36545799	36596010	+	50211	1	WDR62|C19orf14|MCPH2|-|19q13.12|protein-coding	2.249	2.168	2.274	2.113		10.7847	10.0924	10.706	10.4405	3.42034	3.38411	3.43091	3.3352
NM_001190411	chr17	62180	202633	-	140453	1	RPH3AL|NOC2|-|17p13.3|protein-coding	0.035	0.023	0.036	0.026		3.81856	3.256	3.89475	3.78667	1.96153	1.92093	1.93303	1.7031
NM_002696	chr11	62529052	62534182	+	5130	1	POLR2G|RPB19|RPB7|hRPB19|hsRPB7|-|11q12.3|protein-coding	16.298	17.27	16.227	16.953		13.9645	13.3449	13.931	13.5944	3.80023	3.76494	3.80369	3.73822
NM_153018	chr17	4981762	4999669	+	17907	1	ZFP3|ZNF752|-|17p13.2|protein-coding	0.038	0.044	0.033	0.05		4.81258	3.39106	4.90754	3.64702	2.295	1.86672	2.26681	1.76173
NM_001136036	chr1	249144207	249153284	-	9077	1	ZNF692|AREBP|Zfp692|-|1q44|protein-coding	1.954	1.691	1.905	2.223		10.4039	9.8615	10.7845	10.1563	3.43089	3.3443	3.37905	3.30181
NR_158565	chr4	17842822	18023498	-	180676	1	LCORL|MLR1|-|4p15.31|protein-coding	0.154	0.117	0.158	0.114		6.31118	5.68913	6.18401	6.16053	2.62854	2.62305	2.65791	2.50821
NR_033819	chr8	42128820	42189977	+	61157	1	IKBKB|IKK-beta|IKK2|IKKB|IMD15|IMD15A|IMD15B|NFKBIKB|-|8p11.21|protein-coding	0.557	0.495	0.513	0.548		8.5214	7.8004	8.61572	8.05065	3.10697	3.00911	3.09109	2.96355
NM_001283056	chr14	57936018	57960575	-	24557	1	CCDC198|C14orf105|-|14q22.3|protein-coding	0.016	0.003	0.003	0.008		0.697375	1.97054	2.06926	-0.201493	1.04911		-0.519994	0.978588
NM_004097	chr2	73144648	73162020	+	17372	1	EMX1|-|-|2p13.2|protein-coding	0.924	1.104	0.948	1.094		9.75055	8.6316	9.68643	9.03622	3.27597	3.17572	3.28548	3.10963
NM_015419	chrX	3226606	3264693	-	38087	1	MXRA5|-|-|Xp22.33|protein-coding	0.042	0.061	0.059	0.056		5.31317	3.55542	5.08306	4.57955	2.3457	2.19521	2.40957	1.83002
NR_135530	chr2	103583867	103600887	-	17020	1	LINC01935|-|-|2q12.1|ncRNA	0.007	0.017	0.007	0.002		3.35537	0.612943	-0.0778146	1.15838		0.212113	1.74647	-0.706175
NM_005961	chr11	1012823	1036718	-	23895	1	MUC6|MUC-6|-|11p15.5|protein-coding	0.044	0.057	0.042	0.05		5.20925	3.63181	4.90754	4.03408	2.295	2.01224	2.38107	1.86069
NM_001349770	chr1	109234932	109245550	+	10618	1	PRPF38B|NET1|-|1p13.3|protein-coding	6.863	6.356	7.191	6.374		12.4328	11.9246	12.416	12.2882	3.63413	3.61921	3.63608	3.57587
NM_130807	chr19	2071035	2096325	-	25290	1	MOB3A|MOB-LAK|MOB1C|MOBKL2A|moblak|-|19p13.3|protein-coding	0.798	0.837	0.797	0.769		9.32629	8.39085	9.14048	8.75776	3.19227	3.13056	3.2213	3.06882
NM_001324340	chr16	3432085	3451004	-	18919	1	ZSCAN32|HCCS-5|ZNF434|-|16p13.3|protein-coding	1.057	1.146	1.201	1.214		9.80776	8.85245	9.84763	9.41588	3.29978	3.2351	3.29392	3.14608
NR_104111	chr7	24836156	24932240	-	96084	1	OSBPL3|ORP-3|ORP3|OSBP3|-|7p15.3|protein-coding	0.182	0.151	0.186	0.143		6.70209	5.96347	6.53504	6.42238	2.7082	2.68311	2.74461	2.57615
NM_006163	chr12	54685891	54689563	-	3672	1	NFE2|NF-E2|p45|-|12q13.13|protein-coding	0.172	0.328	0.214	0.3		7.89078	5.87067	7.68259	6.64744	2.94159	2.7328	2.98017	2.55352
NM_014287	chr16	14927578	14990014	+	62436	1	NOMO1|Nomo|PM5|-|16p13.11|protein-coding	2.155	2.1	2.214	2.07		10.7358	10.0223	10.6741	10.3975	3.41604	3.37817	3.42436	3.32514
NM_001005337	chr1	201252634	201302117	+	49483	1	PKP1|B6P|-|1q32.1|protein-coding	0.005	0.006	0.009	0.012		1.75951	0.06038	2.69724	1.56173	1.43148	0.643147	0.815173	-4.04979
NM_031283	chr2	85360515	85537510	+	176995	1	TCF7L1|TCF-3|TCF3|-|2p11.2|protein-coding	1.635	1.678	1.699	1.685		10.3921	9.5688	10.3554	9.97262	3.37231	3.31797	3.37741	3.25834
NM_001204880	chr10	60094739	60130513	+	35774	1	UBE2D1|E2(17)KB1|SFT|UBC4/5|UBCH5|UBCH5A|-|10q21.1|protein-coding	0.917	0.901	0.972	0.938		9.43919	8.61912	9.44816	9.07635	3.24003	3.18211	3.23866	3.10754
NM_138793	chr17	76987798	77005846	-	18048	1	CANT1|DBQD|DBQD1|EDM7|SCAN-1|SCAN1|SHAPY|-|17q25.3|protein-coding	4.028	3.946	3.972	3.811		11.7024	11.0495	11.6194	11.3356	3.53846	3.50279	3.54873	3.46591
NR_149160	chr12	75669759	75784681	-	114922	1	CAPS2|UG0636c06|-|12q21.1-q21.2|protein-coding	0.027	0.018	0.031	0.03		3.44295	2.82983	4.11638	3.54668	2.04138	1.82647	1.78365	1.50071
NM_003195	chr20	62694551	62703700	+	9149	1	TCEA2|TFIIS|-|20q13.33|protein-coding	2.823	2.873	2.589	2.671		11.2161	10.4657	11.0689	10.6487	3.46844	3.4126	3.4875	3.3876
NR_030360	chr15	75645952	75646026	-	74	1	MIR631|MIRN631|hsa-mir-631|-|15q24.2|ncRNA	0.754	1.124	1.329	1.683		9.77806	8.29771	10.3536	9.57842	3.37205	3.25979	3.28955	3.05271
NM_001300733	chr1	151732123	151735972	-	3849	1	MRPL9|L9mt|-|1q21.3|protein-coding	18.584	19.885	18.233	19.445		14.1806	13.5605	14.1435	13.7815	3.82206	3.78466	3.82584	3.76134
NM_001370186	chr10	46952511	46971400	-	18889	1	LOC102724488|-|-|10q11.22|protein-coding	0.197	0.204	0.214	0.173		7.16308	6.09353	6.83	6.64744	2.77189	2.7328	2.84058	2.60728
NR_047573	chr3	194304997	194311561	+	6564	1	TMEM44-AS1|-|-|3q29|ncRNA	1.043	1.134	1.049	1.449		9.79163	8.83055	10.1217	9.1987	3.33938	3.20143	3.29155	3.1425
NR_157851	chr2	239753187	239756548	-	3361	1	LOC100287387|-|-|2q37.3|ncRNA	0.044	0.136	0.059	0.136		6.54177	3.63181	6.4573	4.57955	2.69093	2.19521	2.70968	1.86069
NR_038889	chr7	30587973	30617395	-	29422	1	GARS-DT|-|-|7p14.3|ncRNA	0.212	0.17	0.22	0.174		6.8837	6.21404	6.83893	6.69182	2.77377	2.7424	2.78318	2.63553
NM_001135041	chr2	74588281	74601862	-	13581	1	DCTN1|DAP-150|DP-150|P135|-|2p13.1|protein-coding	21.913	22.385	21.814	21.668		14.362	13.8311	14.3111	14.0693	3.83906	3.81448	3.84419	3.78984
NM_001003892	chr10	76797542	76818341	-	20799	1	DUPD1|DUSP27|FMDSP|-|10q22.2|protein-coding	0.004	0.002	0	0.007		0.0760656	-0.306072	1.86245		0.8972		-3.71661
NM_153695	chr9	99148225	99180652	-	32427	1	ZNF367|AFF29|CDC14B|ZFF29|-|9q22.32|9q22.32|protein-coding	0.468	0.424	0.552	0.418		8.28416	7.51449	8.19632	8.16825	3.03498	3.03003	3.05036	2.90968
NM_018968	chr2	946535	1371384	+	424849	1	SNTG2|G2SYN|SYN5|-|2p25.3|protein-coding	0.057	0.066	0.063	0.065		5.43389	4.05692	5.31388	4.68483	2.40977	2.228	2.44199	2.02039
NR_120411	chr13	76178836	76210130	-	31294	1	LMO7-AS1|UCHL3-AS1|-|13q22.2|ncRNA	0.138	0.209	0.159	0.2		7.20019	5.50898	7.05461	6.17065	2.81857	2.62542	2.84803	2.46179
NM_001303427	chr1	46505812	46642160	-	136348	1	LOC110117498-PIK3R3|-|-|-|protein-coding	0.276	0.209	0.288	0.222		7.20019	6.64729	7.21624	7.12409	2.85125	2.8327	2.84803	2.73277
NR_040115	chr22	17134599	17156430	-	21831	1	ANKRD62P1-PARP4P3|VWFP1-ANKRD62P1-PARP4P3|-|22q11.1|pseudo	0.002	0	0.004	0.002			-1.44438	-0.0778146	0.260224		-1.94217
NM_014349	chr22	36536377	36556803	-	20426	1	APOL3|APOLIII|CG121|CG12_1|apoL-III|-|22q12.3|protein-coding	0.016	0.016	0.007	0.004		3.26247	1.97054	0.995723	1.15838	-0.00618404	0.212113	1.70596	0.978588
NM_001258343	chr1	95285913	95360802	+	74889	1	SLC44A3|CTL3|-|1p21.3|protein-coding	0.032	0.04	0.04	0.059		4.66654	3.10884	5.16388	3.95577	2.36846	1.98396	2.22235	1.63638
NR_002590	chr2	207026952	207027083	+	131	1	SNORA41|ACA41|SNORA41A|-|2q33.3|snoRNA	0.994	3.016	1.502	0.792		11.2905	8.75153	9.18612	9.77482	3.19946	3.28907	3.49704	3.12954
NM_001323631	chr15	42841036	42862190	+	21154	1	HAUS2|C15orf25|CEP27|HsT17025|-|15q15.2|protein-coding	1.916	1.728	2.019	1.965		10.4371	9.82925	10.5935	10.2496	3.40511	3.35749	3.38365	3.29708
NM_024312	chr12	102139277	102224737	-	85460	1	GNPTAB|GNPTA|ICD|-|12q23.2|protein-coding	0.252	0.315	0.289	0.35		7.82881	6.49789	7.92134	7.12965	2.98574	2.83383	2.96879	2.69997
NM_001166276	chr2	69002042	69053957	+	51915	1	ARHGAP25|HEL-S-308|KAIA0053|-|2p13.3|protein-coding	0.017	0.008	0.015	0.02		2.20034	2.0701	3.4884	2.38158	1.80257	1.25192	1.13772	1.0497
NM_001198953	chr14	104182081	104200005	+	17924	1	ZFYVE21|HCVP7TP1|ZF21|-|14q32.33|protein-coding	3	3.259	2.865	3.322		11.4093	10.5656	11.4067	10.8113	3.51181	3.43446	3.51213	3.4013
NM_001304348	chr19	9964394	9968851	-	4457	1	OLFM2|NOE2|NOELIN2|NOELIN2_V1|OlfC|-|19p13.2|protein-coding	5.699	7.483	5.43	6.88		12.683	11.6194	12.5343	11.8374	3.64781	3.56528	3.66482	3.53846
NM_001127176	chr18	48321500	48346386	-	24886	1	MRO|B29|C18orf3|-|18q21.2|protein-coding	0.102	0.089	0.134	0.113		5.89203	5.01257	6.17036	5.8961	2.62536	2.55976	2.55877	2.32555
NR_046370	chr11	118251935	118289530	-	37595	1	LOC100131626|-|-|11q23.3|ncRNA	3.641	3.686	3.554	3.749		11.5979	10.8836	11.594	11.1571	3.53531	3.47989	3.5358	3.44408
NM_002173	chr9	21216372	21217310	-	938	1	IFNA16|IFN-alpha-16|IFN-alphaO|-|9p21.3|protein-coding	0	0	0	0
NM_001256859	chr4	9217131	9218723	+	1592	2	USP17L18|-|-|4p16.1|protein-coding	0	0	0	0
NM_006156	chr14	24686063	24701573	-	15510	1	NEDD8|NEDD-8|-|14q12|protein-coding	4.857	5.518	4.289	4.882		12.2162	11.3568	12.003	11.4588	3.58532	3.51839	3.61072	3.50549
NM_006336	chr9	131492067	131534206	-	42139	1	ZER1|C9orf60|ZYG|ZYG11BL|-|9q34.11|protein-coding	1.655	1.82	1.673	1.682		10.5166	9.58877	10.3526	9.94787	3.37193	3.31439	3.39459	3.26135
NR_036569	chr7	99933688	99965454	+	31766	1	STAG3L5P-PVRIG2P-PILRB|FDFACT|LOC101735302-LOC101752334-PILRB|PILRB|-|7q22.1|ncRNA	2.201	2.242	2.344	2.303		10.8361	10.057	10.8393	10.4891	3.4382	3.39082	3.43777	3.33013
NM_001321839	chr8	61097971	61193959	-	95988	1	CA8|CA-RP|CA-VIII|CALS|CAMRQ3|CARP|-|8q12.1|protein-coding	0.016	0.018	0.017	0.02		3.44295	1.97054	3.4884	2.58247	1.80257	1.36875	1.78365	0.978588
NM_006944	chr2	234959346	234985778	+	26432	1	SPP2|SPP-24|SPP24|-|2q37.1|protein-coding	0.001	0.002	0.001	0.003		0.0760656	-2.58268	0.550164	-1.96472	-0.862065		-3.71661
NM_001278460	chr2	165536698	165698586	-	161888	1	COBLL1|COBLR1|-|2q24.3|protein-coding	0.018	0.023	0.026	0.029		3.81856	2.16396	4.06387	3.26438	2.02285	1.70681	1.93303	1.11368
NM_001365999	chr1	43855570	43919918	+	64348	1	SZT2|C1orf84|EIEE18|KIAA0467|SZT2A|SZT2B|-|1p34.2|protein-coding	0.725	0.645	0.705	0.654		8.927	8.2333	8.8896	8.5609	3.15212	3.09776	3.15818	3.04147
NM_001111319	chr4	184239220	184241927	-	2707	1	CLDN22|CLDN21|-|4q35.1|protein-coding	1.114	1.505	1.061	1.825		10.2253	8.9387	10.479	9.21696	3.38943	3.20429	3.35408	3.16007
NM_001135186	chr17	47287589	47300587	+	12998	1	ABI3|NESH|SSH3BP3|-|17q21.32|protein-coding	0.336	0.382	0.394	0.363		8.12432	6.97033	7.97782	7.62706	2.99599	2.93113	3.02225	2.80123
NM_001352810	chr2	180306711	180726339	-	419628	1	ZNF385B|ZNF533|-|2q31.2-q31.3|protein-coding	0.003	0.005	0.004	0.005		1.48013	-0.778511	1.34132	0.260224	0.423658	-1.94217	0.565725
NM_001083590	chr2	27255833	27264562	+	8729	1	TMEM214|-|-|2p23.3|protein-coding	8.838	9.216	8.639	9.193		13.0022	12.3399	12.9832	12.5827	3.69857	3.65337	3.70068	3.62526
NM_001369660	chr16	834974	838381	-	3407	1	RPUSD1|C16orf40|RLUCL|-|16p13.3|protein-coding	21.279	18.235	19.23	16.465		14.0478	13.7829	13.8858	13.8669	3.79554	3.79358	3.81228	3.78481
NM_001178146	chr3	151151282	151158568	-	7286	1	IGSF10|CMF608|-|3q25.1|protein-coding	1.039	0.913	0.761	0.698		9.45947	8.82424	8.99044	8.68358	3.16839	3.11829	3.24176	3.14147
NR_134887	chr19	45588587	45593649	-	5062	1	GEMIN7-AS1|-|-|19q13.32|ncRNA	1.959	2.074	1.862	1.862		10.7167	9.8657	10.5101	10.1196	3.3937	3.33909	3.42179	3.30242
NM_001174146	chr9	129376722	129463311	+	86589	1	LMX1B|LMX1.2|NPS1|-|9q33.3|protein-coding	0.008	0.01	0.009	0.007		2.54227	0.832232	1.86245	1.56173	0.8972	0.643147	1.34612	-0.264943
NM_032037	chr19	19625028	19626357	-	1329	1	TSSK6|CT72|FKSG82|SSTK|TSSK4|-|19p13.11|protein-coding	1.442	1.111	1.762	1.265		9.76023	9.36252	9.91137	10.0311	3.30908	3.3264	3.28692	3.2269
NR_130711	chr12	91345992	91348953	-	2961	1	CCER1|C12orf12|-|12q21.33|protein-coding	0.013	0	0	0			1.62955						0.704469
NM_001293085	chr7	134331531	134364567	+	33036	1	BPGM|DPGM|ECYT8|-|7q33|protein-coding	0.483	0.486	0.433	0.455		8.49329	7.5663	8.32768	7.77855	3.05792	2.9595	3.08632	2.91959
NM_024103	chr19	6440075	6459803	-	19728	1	SLC25A23|APC2|MCSC2|SCaMC-3|-|19p13.3|protein-coding	6.838	6.479	6.767	6.546		12.4622	11.9186	12.4572	12.1907	3.63891	3.60771	3.63949	3.57514
NR_159934	chr3	3168624	3195119	+	26495	1	TRNT1|CCA1|CGI-47|MtCCA|RPEM|SIFD|-|3p26.2|protein-coding	0.8	0.834	0.828	0.892		9.32079	8.39496	9.37028	8.819	3.22809	3.14062	3.22045	3.06952
NM_001199760	chr15	80135889	80215448	-	79559	1	ST20-MTHFS|MTHFS|-|15q25.1|protein-coding	0.409	0.418	0.388	0.414		8.26232	7.2932	8.18143	7.60243	3.03235	2.92646	3.04655	2.86655
NM_198213	chr12	121458095	121477045	-	18950	1	OASL|OASL1|OASLd|TRIP-14|TRIP14|p59 OASL|p59-OASL|p59OASL|-|12q24.31|protein-coding	0.005	0.007	0.006	0		1.99572	0.06038		0.910978		-0.134512	0.99691	-4.04979
NM_001353381	chr16	31446759	31454481	-	7722	1	ZNF843|-|-|16p11.2|protein-coding	0.039	0.022	0.015	0.04		3.75045	3.43371	4.56194	2.38158	2.18965	1.25192	1.90706	1.77977
NM_022138	chr6	168841864	169068672	+	226808	1	SMOC2|DTDP1|MST117|MSTP117|MSTP140|SMAP2|bA270C4A.1|bA37D8.1|dJ421D16.1|-|6q27|protein-coding	0.004	0.013	0.005	0.016		2.9443	-0.306072	3.1428	0.61836	1.65205	-0.693481	1.55792
NR_039782	chr6	16141787	16141855	+	68	1	MIR4639|-|-|6p22.3|ncRNA	0	0	0	0.305				7.70819		2.94639
NM_001243243	chr6	28292515	28303911	-	11396	1	ZSCAN31|ZNF20-Lp|ZNF310P|ZNF323|-|6p22.1|6p22.3-p22.1|protein-coding	0.518	0.613	0.473	0.465		8.84903	7.68119	8.36136	7.92036	3.06374	2.98557	3.14552	2.94133
NM_001258334	chr12	96366440	96390122	-	23682	1	HAL|HIS|HSTD|-|12q23.1|protein-coding	0.057	0.06	0.023	0.04		5.28785	4.05692	4.56194	3.06761	2.18965	1.61712	2.40268	2.02039
NM_001318242	chr10	72530994	72545133	-	14139	1	TBATA|C10orf27|SPATIAL|-|10q22.1|protein-coding	0.005	0.015	0.008	0.021		3.16358	0.06038	3.56396	1.3727	1.83348	0.457011	1.66156	-4.04979
NM_001354420	chr10	55562531	56560991	-	998460	1	PCDH15|CDHR15|DFNB23|USH1F|-|10q21.1|protein-coding	0.003	0.004	0.003	0.004		1.1382	-0.778511	0.995723	-0.201493	-0.00618404		0.186755
NM_000290	chr7	44102326	44105166	-	2840	1	PGAM2|GSD10|PGAM-M|PGAMM|-|7p13|protein-coding	1.363	1.157	1.476	1.053		9.8224	9.26999	9.62727	9.74679	3.26713	3.28493	3.29608	3.21257
NR_145832	chr2	28931916	28959071	-	27155	1	LOC100505774|-|-|2p23.2|ncRNA	0.038	0.04	0.07	0.031		4.66654	3.39106	4.16716	4.85393	2.05907	2.27915	2.22235	1.76173
NR_106976	chr11	45713254	45713326	-	72	1	MIR7154|hsa-mir-7154|-|11p11.2|ncRNA	0	0	0	0
NM_001330075	chr14	36007562	36278501	-	270939	1	RALGAPA1|GARNL1|GRIPE|RalGAPalpha1|TULIP1|p240|-|14q13.2|protein-coding	0.099	0.095	0.1	0.104		5.992	4.96354	6.04182	5.42638	2.59498	2.43999	2.58304	2.31137
NR_104102	chr12	110929328	110939945	-	10617	1	VPS29|DC15|DC7|PEP11|-|12q24.11|protein-coding	4.275	4.336	4.066	4.605		11.8468	11.1472	11.9125	11.3731	3.57441	3.50756	3.56643	3.47861
NM_020750	chr6	43490073	43543775	-	53702	1	XPO5|exp5|-|6p21.1|protein-coding	4.188	4.109	3.991	4.126		11.7644	11.1134	11.7424	11.3433	3.55366	3.50376	3.55636	3.47423
NM_004189	chr3	137483157	137485172	+	2015	1	SOX14|SOX28|-|3q22.3|protein-coding	0.018	0	0.098	0.082			2.16396	5.67372	5.39395	2.50429	2.43134		1.11368
NM_176819	chrX	45007618	45060121	-	52503	1	DIPK2B|4930578C19Rik|CXorf36|DIA1R|EPQL1862|PRO3743|bA435K1.1|-|Xp11.3|protein-coding	0.001	0.001	0.001	0.002		-0.986069	-2.58268	-0.0778146	-1.96472
NM_006351	chr19	7991603	8008551	-	16948	1	TIMM44|TIM44|-|19p13.2|protein-coding	5.492	5.834	5.281	5.851		12.3015	11.5586	12.2834	11.7928	3.61864	3.55983	3.62077	3.53089
NM_031492	chr11	66432470	66445358	-	12888	1	RBM4B|RBM30|RBM4L|ZCCHC15|ZCCHC21B|ZCRB3B|-|11q13.2|protein-coding	2.816	2.831	3.096	3.186		11.1935	10.4616	11.342	10.9357	3.5036	3.45097	3.48459	3.38704
NM_006056	chr2	232387898	232395156	-	7258	1	NMUR1|(FM-3)|FM-3|FM3|GPC-R|GPR66|NMU1R|-|2q37.1|protein-coding	0.044	0.052	0.033	0.074		5.06857	3.63181	5.51473	3.64702	2.46329	1.86672	2.34158	1.86069
NM_152620	chr4	165953151	165962901	+	9750	1	TRIM60|RNF129|RNF33|-|4q32.3|protein-coding	0.002	0	0	0			-1.44438
NM_024877	chr19	40728115	40732596	-	4481	1	CNTD2|CCNP|-|19q13.2|protein-coding	0.1	0.218	0.088	0.246		7.26479	4.98005	7.37523	5.22121	2.88269	2.38438	2.86092	2.31616
NM_170743	chr1	24480662	24513779	-	33117	1	IFNLR1|CRF2/12|IFNLR|IL-28R1|IL28RA|LICR2|-|1p36.11|protein-coding	0.356	0.437	0.364	0.386		8.33044	7.06528	8.07297	7.49996	3.0131	2.90688	3.05839	2.82075
NR_038909	chr11	46867962	46895967	+	28005	1	LRP4-AS1|-|-|11p11.2|ncRNA	0.922	0.646	0.752	0.752		8.92937	8.62805	9.10586	8.66448	3.18679	3.11511	3.15856	3.10903
NR_003075	chr7	22896232	22896305	+	73	1	SNORD93|HBII-336|-|7p15.3|snoRNA	0.51	1.139	2.965	1.422		9.79837	7.65563	10.0926	10.8663	3.33522	3.44179	3.29254	2.93652
NM_001354100	chr16	57186378	57216462	-	30084	1	FAM192A|C16orf94|CDA018|CDA10|NIP30|PIP30|-|16q13|protein-coding	2.403	2.358	2.178	2.413		10.9134	10.2012	10.9116	10.3712	3.44779	3.37452	3.44803	3.35066
NM_001256301	chr4	175411328	175444044	-	32716	1	HPGD|15-PGDH|PGDH|PGDH1|PHOAR1|SDR36C1|-|4q34.1|protein-coding	0.561	0.403	0.529	0.438		8.20632	7.81215	8.26871	8.09994	3.04766	3.01791	3.03674	2.96572
NR_120479	chr12	9520060	9550213	+	30153	1	LINC02367|-|-|12p13.31|ncRNA	0.046	0.031	0.039	0.05		4.27596	3.70481	4.90754	3.91514	2.295	1.96906	2.09625	1.8894
NM_001127357	chr7	77469445	77586821	+	117376	1	PHTF2|-|-|7q11.23-q21.11|protein-coding	0.234	0.246	0.271	0.224		7.44995	6.37619	7.23013	7.02644	2.85402	2.81279	2.89723	2.67269
NM_033171	chr21	41029260	41045064	+	15804	1	B3GALT5|B3GalT-V|B3GalTx|B3T5|GLCT5|beta-1		7.217	7.668	0.158	8.073	12.6275		6.68953	12.3913	2.7419	3.63126	3.6585
NM_001320156	chr2	50145643	50201341	-	55698	1	NRXN1|Hs.22998|PTHSL2|SCZD17|-|2p16.3|protein-coding	0.023	0.029	0.045	0.037		4.17376	2.56651	4.44119	4.14481	2.15095	2.05131	2.06135	1.35981
NM_001267866	chr7	48075140	48100894	+	25754	1	C7orf57|-|-|7p12.3|protein-coding	0.024	0.023	0.023	0.023		3.81856	2.6364	3.70486	3.06761	1.88942	1.61712	1.93303	1.39857
NR_108072	chr19	50194373	50216988	+	22615	1	CPT1C|CATL1|CPT1-B|CPT1P|CPTI-B|CPTIC|SPG73|-|19q13.33|protein-coding	2.427	2.668	2.289	2.568		11.1027	10.2175	11.008	10.451	3.46048	3.38557	3.47283	3.35297
NM_153002	chr3	119884328	119963142	-	78814	1	GPR156|GABABL|PGR28|-|3q13.33|protein-coding	0.026	0.048	0.016	0.037		4.94591	2.76785	4.44119	2.48517	2.15095	1.31334	2.30624	1.46877
NM_001199868	chr10	131934639	131978646	+	44007	1	GLRX3|GLRX4|GRX3|GRX4|PICOT|TXNL2|TXNL3|-|10q26.3|protein-coding	2.753	2.613	2.526	2.642		11.0707	10.4245	11.052	10.6091	3.46623	3.40724	3.46868	3.3819
NM_001127350	chr1	28655551	28662476	+	6925	1	MED18|SRB5|p28b|-|1p35.3|protein-coding	2.026	1.889	1.835	2.057		10.5736	9.92093	10.6643	10.0962	3.41472	3.33574	3.40239	3.31047
NM_001256321	chr14	24025191	24028790	+	3599	1	THTPA|THTP|THTPASE|-|14q11.2|protein-coding	6.618	8.625	7.145	7.626		12.9006	11.8649	12.6937	12.2779	3.66605	3.618	3.68937	3.56863
NM_213656	chr17	39114669	39123200	-	8531	1	KRT39|CK-39|K39|KA35|-|17q21.2|protein-coding	0	0	0	0
NM_153256	chr10	11865355	11914276	+	48921	1	PROSER2|C10orf47|-|10p14|protein-coding	0.297	0.194	0.244	0.231		7.08606	6.76771	7.27779	6.858	2.8635	2.77779	2.82498	2.75867
NM_001193502	chr8	67858736	67874826	-	16090	1	TCF24|TCF-24|bHLHa25|-|8q13.1|protein-coding	0.008	0.022	0.022	0.015		3.75045	0.832232	3.04284	2.99627	1.60542	1.58317	1.90706	-0.264943
NR_147829	chr11	86152150	86383678	-	231528	1	ME3|NADP-ME|-|11q14.2|protein-coding	0.021	0.016	0.023	0.015		3.26247	2.41711	3.04284	3.06761	1.60542	1.61712	1.70596	1.27328
NM_015871	chr1	26496399	26497364	+	965	1	ZNF593|ZT86|-|1p36.11|protein-coding	13.826	19.457	12.946	15.125		14.1472	13.0748	13.7543	13.2319	3.78181	3.72595	3.82245	3.70872
NR_104663	chr16	79755209	79804429	-	49220	1	MAFTRR|linc-MAF-4|lincMAF4|-|16q23.2|ncRNA	0.003	0.009	0.008	0.004		2.38082	-0.778511	0.995723	1.3727	-0.00618404	0.457011	1.25146
NM_017723	chr9	140172178	140177093	+	4915	1	TOR4A|C9orf167|-|9q34.3|protein-coding	5.266	5.804	4.783	5.022		12.2936	11.4896	12.0468	11.6338	3.59057	3.54025	3.61984	3.52226
NM_030622	chr19	41699124	41713444	+	14320	1	CYP2S1|CYPIIS1|-|19q13.2|protein-coding	17.9	17.036	17.508	16.196		13.9436	13.4989	13.8603	13.7164	3.79289	3.77783	3.80153	3.75477
NM_001243733	chr11	64002056	64006736	+	4680	1	VEGFB|VEGFL|VRF|-|11q13.1|protein-coding	7.32	5.647	7.269	4.911		12.2516	12.0304	12.0121	12.3055	3.58642	3.62124	3.6149	3.58862
NR_024233	chr11	129872519	129875381	+	2862	1	LINC00167|C11orf37|NCRNA00167|-|11q24.3|ncRNA	0.195	0.189	0.11	0.109		7.04605	6.07677	6.11455	5.57935	2.61225	2.4801	2.81682	2.60331
NM_001080463	chr11	102980155	103350591	+	370436	1	DYNC2H1|ATD3|DHC1b|DHC2|DNCH2|DYH1B|SRPS2B|SRTD3|hdhc11|-|11q22.3|protein-coding	0.06	0.04	0.06	0.048		4.66654	4.14116	4.84431	4.60653	2.27629	2.20368	2.22235	2.05003
NM_024718	chr9	139702400	139735639	+	33239	1	RABL6|C9orf86|PARF|RBEL1|pp8875|-|9q34.3|protein-coding	9.135	9	9.076	8.606		12.9658	12.3942	12.881	12.6619	3.68717	3.66242	3.69664	3.63159
NM_001317194	chr17	47006678	47022204	-	15526	1	SNF8|Dot3|EAP30|VPS22|-|17q21.32|protein-coding	4.991	4.731	4.733	4.682		11.9804	11.4015	11.9382	11.6169	3.57751	3.53816	3.5826	3.51115
NM_000986	chr3	101399935	101405562	-	5627	1	RPL24|HEL-S-310|L24|-|3q12.3|protein-coding	57.859	71.56	55.485	70.527		16.1428	15.4256	16.1389	15.5676	4.01247	3.96048	4.01282	3.94725
NM_001099281	chr8	145202919	145268368	+	65449	1	MROH1|HEATR7A|-|8q24.3|protein-coding	0.119	0.143	0.118	0.147		6.61868	5.26572	6.57776	5.69202	2.7176	2.50894	2.72654	2.39663
NR_028501	chr2	233250460	233251754	-	1294	1	ECEL1P2|ECEL2|-|2q37.1|pseudo	0.288	0.257	0.38	0.16		7.51698	6.71718	6.70901	7.569	2.7461	2.9201	2.91015	2.74786
NM_018674	chr2	220378892	220403494	+	24602	1	ASIC4|ACCN4|BNAC4|-|2q35|protein-coding	0.026	0.046	0.017	0.028		4.8807	2.76785	4.00952	2.58247	2.00343	1.36875	2.28709	1.46877
NM_001081677	chr2	165944036	166060560	-	116524	1	SCN3A|EIEE62|FFEVF4|NAC3|Nav1.3|-|2q24.3|protein-coding	0.001	0.002	0.002	0.001		0.0760656	-2.58268	-1.15135	-0.852246			-3.71661
NM_002263	chr6_ssto_hap7	4839816	4857892	+	18066.7	3	KIFC1|HSET|KNSL2|-|6p21.32|protein-coding	0.141	0.173	0.18	0.217		6.91051	5.5443	7.18096	6.36975	2.84418	2.67124	2.78879	2.47101
NM_001128925	chr10	96443486	96495947	+	52461	1	CYP2C18|CPCI|CYP2C|CYP2C17|P450-6B/29C|P450IIC17|-|10q23.33|protein-coding	0.008	0.006	0.004	0.003		1.75951	0.832232	0.550164	0.260224	-0.862065	-1.94217	0.815173	-0.264943
NR_049814	chr4	13629489	13629581	+	92	1	MIR5091|mir-5091|-|4p15.33|ncRNA	0	0	0.214	0.451				8.31401	6.64744	3.05554	2.7328
NR_161377	chr2	200820040	200828840	+	8800	1	MAIP1|C2orf47|-|2q33.1|protein-coding	3.495	3.702	3.148	3.633		11.6046	10.8164	11.5453	10.9624	3.52924	3.4545	3.53662	3.43515
NM_001323574	chr1	48998526	50489626	-	1491100	1	AGBL4|CCP6|-|1p33|protein-coding	0.006	0.006	0.006	0.008		1.75951	0.359793	2.06926	0.910978	1.04911	-0.134512	0.815173	-1.47476
NM_001352856	chr8	53023392	53161204	-	137812	1	ST18|NZF-3|NZF3|ZC2H2C3|ZC2HC10|ZNF387|-|8q11.23|protein-coding	0.002	0.002	0.004	0.003		0.0760656	-1.44438	0.550164	0.260224	-0.862065	-1.94217	-3.71661
NM_001256860	chr4	9255104	9256696	+	1592	1	USP17L19|-|-|4p16.1|protein-coding	0	0	0	0
NM_025205	chr4	17616264	17635726	+	19462	1	MED28|1500003D12Rik|EG1|magicin|-|4p15.32|protein-coding	5.779	5.895	5.539	5.98		12.3175	11.6423	12.3172	11.8693	3.6226	3.56916	3.62263	3.5413
NM_004896	chr10	70883934	70934168	+	50234	1	VPS26A|HB58|Hbeta58|PEP8A|VPS26|-|10q22.1|protein-coding	0.688	0.55	0.642	0.589		8.68285	8.14727	8.72747	8.41066	3.12556	3.07222	3.11817	3.02632
NR_148880	chr2	114384843	114400968	+	16125	1	RABL2A|-|-|2q14.1|protein-coding	0.698	0.593	0.78	0.596		8.7982	8.17097	8.74577	8.72316	3.12859	3.12485	3.13721	3.03051
NM_021642	chr1	161475247	161489360	+	14113	1	FCGR2A|CD32|CD32A|CDw32|FCG2|FCGR2|FCGR2A1|FcGR|IGFR2|-|1q23.3|protein-coding	0.028	0.021	0.021	0.009		3.67916	2.88955	2.25168	2.92161	1.171	1.54676	1.87938	1.53085
NR_024357	chr21	29094698	29123552	+	28854	1	LINC00113|C21orf23|NCRNA00113|-|21q21.3|ncRNA	0.003	0.004	0	0.001		1.1382	-0.778511	-1.15135				0.186755
NM_001320555	chr6	28092387	28097860	+	5473	1	ZSCAN16|ZNF392|ZNF435|dJ265C24.3|-|6p22.1|protein-coding	1.554	1.504	1.726	1.529		10.2243	9.48536	10.2049	9.99792	3.35119	3.32163	3.35393	3.2457
NM_001317091	chr4	164265254	164273086	+	7832	1	NPY5R|NPY5-R|NPYR5|NPYY5-R|-|4q32.2|protein-coding	2.074	1.285	1.721	1.06		9.98318	9.95938	9.63754	9.99327	3.26866	3.32096	3.3195	3.31606
NM_054112	chr20	29956404	29961705	+	5301	1	DEFB118|C20orf63|DEFB-18|ESC42|ESP13.6|-|20q11.21|protein-coding	0	0.016	0	0.004		3.26247		0.995723		-0.00618404		1.70596
NM_005893	chr9	36169385	36171331	+	1946	1	CCIN|BTBD20|KBTBD14|-|9p13.3|protein-coding	0.22	0.118	0.04	0.043		6.32423	6.27487	4.67395	3.95577	2.22464	1.98396	2.66089	2.64959
NM_001004136	chr1	248616099	248617073	+	974	1	OR2T2|OR1-43|OR2T2P|-|1q44|protein-coding	0	0	0	0
NM_016546	chr12	7247150	7261810	-	14660	1	C1RL|C1RL1|C1RLP|C1r-LP|CLSPa|-|12p13.31|protein-coding	1.596	1.72	1.716	1.671		10.43	9.52915	10.3425	9.9886	3.37051	3.32028	3.38266	3.25235
NM_001142306	chr5	179068545	179072047	-	3502	1	C5orf60|-|-|5q35.3|protein-coding	0.053	0.427	0.112	0.053		8.29496	3.93743	4.99778	5.60827	2.32129	2.48755	3.05224	1.97726
NM_001166137	chr9	90744220	90749900	-	5680	1	SPATA31C2|FAM75C2|-|9q22.1|protein-coding	0.085	0.026	0.055	0.069		4.00643	4.71315	5.40638	4.46688	2.43466	2.15927	2.00232	2.23669
NM_001258338	chr12	95365104	95397489	-	32385	1	NDUFA12|B17.2|DAP13|MC1DN23|-|12q22|protein-coding	0.991	1.039	0.842	1.003		9.65756	8.74656	9.55193	8.84591	3.25579	3.14501	3.27166	3.12872
NR_026645	chr15	89055711	89089934	-	34223	1	DET1|-|-|15q26.1|protein-coding	0.2	0.231	0.28	0.209		7.35355	6.11835	7.12279	7.07887	2.83244	2.82352	2.87844	2.61314
NM_000866	chr3	88031726	88042981	+	11255	1	HTR1F|5-HT-1F|5-HT1F|5HT6|HTR1EL|MR77|-|3p11.2-p11.1|protein-coding	0.023	0.011	0.028	0.033		2.68831	2.56651	4.26399	3.38332	2.09221	1.75844	1.4267	1.35981
NM_001204402	chrX	106871654	106894256	+	22602	1	PRPS1|ARTS|CMTX5|DFN2|DFNX1|PPRibP|PRS-I|PRSI|-|Xq22.3|protein-coding	4.933	5.28	5.124	5.657		12.1486	11.3823	12.2312	11.7443	3.61249	3.55389	3.60272	3.50872
NM_001144910	chr19	7828129	7834491	+	6362	1	CLEC4M|CD209L|CD299|DC-SIGN2|DC-SIGNR|DCSIGNR|HP10347|L-SIGN|LSIGN|-|19p13.2|protein-coding	0	0	0.003	0					-0.201493
NR_036236	chr4	175344946	175345015	+	69	1	MIR4276|-|-|4q34.1|ncRNA	0	0	0	0
NR_146117	chrUn_gl000220	105424	118780	+	13356	1	RNA45SN4|RNA45S5|-|-|rRNA	63.044	52.901	57.787	41.342		15.6799	15.5665	15.3117	15.6329	3.93656	3.96651	3.97084	3.96037
NR_049799	chr5	172089168	172089266	+	98	1	MIR5003|-|-|5q35.1|ncRNA	0	0	0	0
NM_005932	chr13	24304328	24463539	-	159211	1	MIPEP|COXPD31|HMIP|MIP|-|13q12.12|protein-coding	0.242	0.23	0.219	0.213		7.3469	6.43139	7.15215	6.68451	2.83838	2.74082	2.87714	2.68513
NR_027252	chr2	38358247	38408993	+	50746	1	CYP1B1-AS1|C2orf58|-|2p22.2|ncRNA	0.004	0.001	0.005	0.002		-0.986069	-0.306072	-0.0778146	0.61836		-0.693481
NM_153217	chr5	72469020	72470970	+	1950	1	TMEM174|-|-|5q13.2|protein-coding	0.019	0	0	0			2.25275						1.17169
NR_049732	chr11	60163932	60185228	+	21296	1	MS4A14|MS4A16|NYD-SP21|-|11q12.2|protein-coding	0	0.002	0.006	0.006		0.0760656		1.6237	0.910978	0.699287	-0.134512	-3.71661
NM_004930	chr1	19665269	19812033	-	146764	1	CAPZB|CAPB|CAPPB|CAPZ|-|1p36.13|protein-coding	2.116	2.099	2.074	2.02		10.7351	9.9923	10.6362	10.2927	3.41092	3.36355	3.42426	3.32082
NR_121578	chr9	105902810	106087315	-	184505	1	LINC01492|-|-|9q31.1|ncRNA	0.004	0.003	0.003	0.003		0.697375	-0.306072	0.550164	-0.201493	-0.862065		-0.519994
NM_015986	chr17	29109702	29151710	-	42008	1	CRLF3|CREME-9|CREME9|CRLM9|CYTOR4|FRWS|p48.2|-|17q11.2|protein-coding	1.251	1.095	1.147	1.076		9.738	9.12918	9.66074	9.34205	3.27213	3.22374	3.28363	3.19048
NM_001007531	chr6	28227075	28228736	+	1661	1	NKAPL|C6orf194|bA424I5.1|-|6p22.1|protein-coding	0	0	0	0
NM_001018069	chr1	67873493	67896085	-	22592	1	SERBP1|CGI-55|CHD3IP|HABP4L|PAI-RBP1|PAIRBP1|-|1p31.3|protein-coding	31.334	31.506	30.379	30.887		14.8858	14.4184	14.8601	14.6008	3.89338	3.86798	3.89586	3.84984
NM_002811	chr16	74330712	74340186	+	9474	1	PSMD7|MOV34|P40|Rpn8|S12|-|16q23.1|protein-coding	15.47	16.649	14.971	16.755		13.9084	13.2593	13.9129	13.4651	3.79835	3.75116	3.79789	3.72893
NM_015239	chr9	88161454	88356944	-	195490	1	AGTPBP1|CCP1|CONDCA|NNA1|-|9q21.33|protein-coding	0.246	0.208	0.239	0.231		7.19284	6.45832	7.27779	6.82477	2.8635	2.77078	2.84656	2.69116
NM_001308215	chr5	176449697	176494986	+	45289	1	ZNF346|JAZ|Zfp346|-|5q35.2|protein-coding	0.848	0.801	0.765	0.824		9.25892	8.49065	9.24747	8.69199	3.20906	3.11969	3.21084	3.08588
NM_001195741	chr1	2518216	2522907	+	4691	1	PRXL2B|C1orf93|FAM213B|-|1p36.32|protein-coding	22.21	24.228	22.413	24.196		14.4833	13.8532	14.482	14.1128	3.85619	3.81893	3.85632	3.79215
NM_031277	chr13	25338307	25454058	+	115751	1	RNF17|Mmip-2|SPATA23|TDRD4|-|13q12.12|protein-coding	0.004	0.001	0.004	0.001		-0.986069	-0.306072	-1.15135	0.260224		-1.94217
NM_182680	chrX	11311533	11318881	+	7348	1	AMELX|AI1E|AIH1|ALGN|AMG|AMGL|AMGX|-|Xp22.2|protein-coding	0	0	0	0
NM_183398	chr5	141348670	141369857	+	21187	1	RNF14|ARA54|HFB30|HRIHFB2038|TRIAD2|-|5q31.3|protein-coding	1.194	1.119	1.16	1.093		9.77123	9.05259	9.68502	9.36013	3.27575	3.22653	3.28854	3.17833
NM_016205	chr4	157681606	157892951	-	211345	1	PDGFC|FALLOTEIN|SCDGF|-|4q32.1|protein-coding	0.016	0.016	0.019	0.026		3.26247	1.97054	3.89475	2.76098	1.96153	1.46518	1.70596	0.978588
NM_002277	chr17	39549973	39553860	-	3887	1	KRT31|HA1|Ha-1|KRTHA1|hHa1|-|17q21.2|protein-coding	0.01	0	0	0			1.19868						0.261451
NM_000263	chr17	40688259	40696466	+	8207	1	NAGLU|CMT2V|MPS-IIIB|MPS3B|NAG|UFHSD|-|17q21.2|protein-coding	6.457	5.944	6.902	5.588		12.3301	11.8244	12.2122	12.2224	3.61025	3.61146	3.62412	3.5637
NR_149085	chr8	62802398	62806765	+	4367	1	LINC02155|-|-|8q12.3|ncRNA	0	0	0	0.01				2.41486		1.27194
NM_016199	chr19	2321520	2328585	-	7065	1	LSM7|YNL147W|-|19p13.3|protein-coding	11.428	13.005	10.702	12.41		13.5299	12.762	13.4479	12.9264	3.74931	3.69224	3.75808	3.67378
NM_001321153	chr3	38080699	38165503	+	84804	1	DLEC1|CFAP81|DLC-1|DLC1|F56|-|3p22.2|protein-coding	0.148	0.126	0.119	0.127		6.42474	5.62387	6.35126	5.70557	2.66704	2.51237	2.68364	2.49156
NM_207322	chr15	62359176	62363116	+	3940	1	C2CD4A|FAM148A|NLF1|-|15q22.2|protein-coding	0.028	0.021	0.06	0.053		3.67916	2.88955	4.99778	4.60653	2.32129	2.20368	1.87938	1.53085
NR_027916	chr10	5196655	5227150	-	30495	1	AKR1C8P|AKR1CL1|-|10p15.1|pseudo	0.002	0	0	0.001			-1.44438	-1.15135
NM_152323	chr12	101869114	101880775	+	11661	1	SPIC|SPI-C|-|12q23.2|protein-coding	0.003	0.007	0	0.004		1.99572	-0.778511	0.995723		-0.00618404		0.99691
NM_001316329	chr19	54385451	54410906	+	25455	1	PRKCG|PKC-gamma|PKCC|PKCG|PKCI(3)|PKCgamma|SCA14|-|19q13.42|protein-coding	0.477	0.544	0.497	0.578		8.66604	7.54577	8.69827	7.9998	3.12073	2.99996	3.11537	2.91567
NM_205835	chr19	35739559	35758867	+	19308	1	LSR|ILDR3|LISCH7|-|19q13.12|protein-coding	9.613	10.444	9.476	10.316		13.1938	12.478	13.1617	12.7311	3.71827	3.67028	3.72179	3.64131
NM_001112800	chr2	40324410	40657444	-	333034	1	SLC8A1|NCX1|-|2p22.1|protein-coding	0.021	0.023	0.021	0.019		3.81856	2.41711	3.40896	2.92161	1.76933	1.54676	1.93303	1.27328
NM_001018003	chr8	22423242	22433301	+	10059	1	SORBS3|SCAM-1|SCAM1|SH3D4|-|8p21.3|protein-coding	9.085	9.461	8.927	9.059		13.0424	12.3852	12.9604	12.6353	3.69604	3.65939	3.70513	3.63054
NM_001282493	chr15	32681786	32695493	-	13707	1	GOLGA8K|-|-|15q13.3|protein-coding	0.018	0.035	0.024	0.008		4.46192	2.16396	2.06926	3.13592	1.04911	1.64889	2.15767	1.11368
NM_001351110	chr11	108179246	108338256	-	159010	1	C11orf65|-|-|11q22.3|protein-coding	0.148	0.131	0.178	0.134		6.48437	5.62387	6.43436	6.35182	2.6858	2.66717	2.69697	2.49156
NR_160292	chr10	75545364	75561551	+	16187	1	ZSWIM8|KIAA0913|-|10q22.2|protein-coding	4.083	3.604	3.908	3.627		11.5635	11.0717	11.5428	11.3095	3.52892	3.49947	3.5315	3.46881
NM_001363000	chr8	143808641	143818345	+	9704	1	THEM6|C8orf55|DSCD75|-|8q24.3|protein-coding	1.866	1.266	1.865	1.299		9.96036	9.78583	9.95244	10.1222	3.31505	3.33946	3.3162	3.29069
NR_134646	chr18	73408038	73424358	-	16320	1	LINC01898|-|-|18q23|ncRNA	0	0.008	0	0.01		2.20034		2.41486		1.27194		1.13772
NM_030628	chr11	62414320	62420774	-	6454	1	INTS5|INT5|KIAA1698|-|11q12.3|protein-coding	8.436	7.819	7.938	7.334		12.7503	12.2635	12.6333	12.4469	3.65916	3.63771	3.67246	3.6163
NM_001287344	chrX	100604435	100645784	-	41349	1	BTK|AGMX1|AT|ATK|BPK|IGHD3|IMD1|PSCTK1|XLA|-|Xq22.1|protein-coding	0.016	0.015	0.015	0.016		3.16358	1.97054	3.1428	2.38158	1.65205	1.25192	1.66156	0.978588
NM_001368007	chr12	13236466	13248609	-	12143	1	GSG1|-|-|12p13.1|protein-coding	0.107	0.127	0.099	0.121		6.43686	5.09116	6.27631	5.41025	2.64992	2.43569	2.68636	2.34799
NM_001288742	chr10	50362781	50396436	-	33655	1	TMEM273|C10orf128|-|10q11.23|protein-coding	0.003	0.001	0.004	0.004		-0.986069	-0.778511	0.995723	0.260224	-0.00618404	-1.94217
NM_001318733	chr16	726075	728268	+	2193	1	RHBDL1|RHBDL|RRP|-|16p13.3|protein-coding	1.162	1.327	0.781	1.117		10.0325	9.00798	9.71866	8.72521	3.28076	3.12519	3.3266	3.1712
NM_015650	chr2	239229159	239309538	+	80379	1	TRAF3IP1|IFT54|MIP-T3|MIPT3|SLSN9|-|2q37.3|protein-coding	0.425	0.422	0.418	0.373		8.27691	7.35621	8.01991	7.72197	3.00359	2.94897	3.04909	2.87896
NM_019015	chr7	150929575	150935913	+	6338	1	CHPF2|CSGLCA-T|CSGlcAT|ChSy-3|chPF-2|-|7q36.1|protein-coding	6.991	6.279	6.444	6.46		12.4142	11.9549	12.4368	12.1122	3.63654	3.59839	3.63392	3.57953
[truncated: 26,244 more rows]

[truncated: 20 more sheets: Fig.7h, Fig.7j, Extended Fig.1c, Extended Fig. 2h, Extended Fig. 2i, Extended Fig.2j, Extended Fig. 2m, Extended Fig. 3d, Extended Fig. 3i, Extended Fig. 4i, Extended Fig. 6c, Extended Fig.6d, Extended Fig. 6l, Extended Fig.7j, Extended Fig.8b, Extended Fig.8g, Extended Fig.8i, Extended Fig. 9g, Extended Fig. 9h, condensate size]
